# Supplementary material for: Online dissemination of Cochrane reviews on digital health technologies: a cross-sectional study
Source: Syst Rev. 2024 May 15;13:133. doi: 10.1186/s13643-024-02557-6 (PMC11095012; doi:10.1186/s13643-024-02557-6)
Supplement: Supplementary file 2 — Additional file 2. Search strategy. [file 13643_2024_2557_MOESM2_ESM.xlsx]

## Sheet: search strategy
strategy info	search number	search strategy (limitation: in Cochrane Reviews)	search results in Title, Keywords		date of the search	number of Cochrane reviews
terms	#1	mobile NEXT (technolog* OR tool* OR device* OR phone* OR application* OR intervention*)	22		2023-05-10	9033
	#2	"apps" or "app"	4
	#3	smartphone* OR "smart phone" OR "cell phone" OR iphone OR computer* OR website*	68
	#4	web OR remote*	13
	#5	"digital technology" OR "digital technologies" OR "smart home"	3
	#6	e-health OR ehealth OR "electronic health" OR m-health OR mhealth	7
	#7	telemedicine* OR telehealth* OR telecare* OR telerehabilitation*	24
	#8	((fitness OR activity OR health OR movement) NEXT (tracker* OR monitor*)) OR "tracking health"	3
	#9	(online* OR internet* OR digital*) NEXT intervention*	6
	#10	virtual	11
	#11	digital	15
	#12	email* or e-mail* or "electronic mail" OR "text message" OR "text messages" OR "text messaging" or SMS or MMS	27
	#13	"video game" OR "video games" OR gaming OR game*	12
	#14	"social media" or "social network" OR "social networks" OR "social networking"	5
	#15	"video call" OR "video calls" OR "video conference" OR "video conferences" OR videoconferencing*	4
zero results	#16	"smart watch" OR "smart watches" OR smartwatch OR "apple watch" OR applewatch OR "apple watches" OR fitbit	0
zero results	#17	"play station" or playstation or xbox or "x box" or wii or "nintendo switch"	0
zero results	#18	"you tube" or youtube or facebook or instagram or snapchat or telegram or "whats app" or "what&apos;s app" or whatsapp or tiktok or "tik tok" or twitter or tweet*	0
MeSH Terms	#19	Mobile Applications	5
	#20	Telecommunications	83
	#21	Smartphone	3
	#22	Fitness Trackers	2
	#23	Telemedicine	25
	#24	Digital Technology	2
	#25	Internet-Based Intervention	2
	#26	Text Messaging	21
	#27	Video Games	7
	#28	Social Media	2
	#29	Internet	17
combined search	#30	#1 OR #2 OR #3 OR #4 OR #5 OR #6 OR #7 OR #8 OR #9 OR #10 OR #11 OR #12 OR #13 OR #14 OR #15 OR #16 OR #17 OR #18	144
	#31	#19 OR #20 OR #21 OR #22 OR #23 OR #24 OR #25 OR #26 OR #27 OR #28 OR #29	106
	#32	#30 OR #31	170

## Sheet: search history (imported)
Search Name:	final search strategy
Date Run:	2023-05-10 10:33:36
Comment:	date: 10.05.2023
ID	Search	Hits
#1	(mobile NEXT (technolog* OR tool* OR device* OR phone* OR application* OR intervention*)):ti,kw in Cochrane Reviews	22
#2	("apps" OR "app"):ti,kw in Cochrane Reviews	4
#3	(smartphone* OR "smart phone" OR "cell phone" OR iphone OR computer* OR website*):ti,kw in Cochrane Reviews	68
#4	(web OR remote*):ti,kw in Cochrane Reviews	13
#5	("digital technology" OR "digital technologies" OR "smart home"):ti,kw in Cochrane Reviews	3
#6	(e-health OR ehealth OR "electronic health" OR m-health OR mhealth):ti,kw in Cochrane Reviews	7
#7	(telemedicine* OR telehealth* OR telecare* OR telerehabilitation*):ti,kw in Cochrane Reviews	24
#8	(((fitness OR activity OR health OR movement) NEXT (tracker* OR monitor*)) OR "tracking health"):ti,kw in Cochrane Reviews	3
#9	((online* OR internet* OR digital*) NEXT intervention*):ti,kw in Cochrane Reviews	6
#10	(virtual):ti,kw in Cochrane Reviews	11
#11	(digital):ti,kw in Cochrane Reviews	15
#12	(email* OR e-mail* or "electronic mail" OR "text message" OR "text messages" OR "text messaging" or SMS or MMS):ti,kw in Cochrane Reviews	27
#13	("video game" OR "video games" OR gaming OR game*):ti,kw in Cochrane Reviews	12
#14	("social media" or "social network" OR "social networks" OR "social networking"):ti,kw in Cochrane Reviews	5
#15	("video call" OR "video calls" OR "video conference" OR "video conferences" OR videoconferencing*):ti,kw in Cochrane Reviews	4
#16	("smart watch" OR "smart watches" OR smartwatch OR "apple watch" OR applewatch OR "apple watches" OR fitbit):ti,kw in Cochrane Reviews	0
#17	("play station" or playstation or xbox or "x box" or wii or "nintendo switch"):ti,kw in Cochrane Reviews	0
#18	("you tube" or youtube or facebook or instagram or snapchat or telegram or "whats app" or "what&apos;s app" or whatsapp or tiktok or "tik tok" or twitter or tweet*):ti,kw in Cochrane Reviews	0
#19	MeSH descriptor: [Mobile Applications] explode all trees	1538
#20	MeSH descriptor: [Telecommunications] explode all trees	10731
#21	MeSH descriptor: [Smartphone] explode all trees	1006
#22	MeSH descriptor: [Fitness Trackers] explode all trees	195
#23	MeSH descriptor: [Telemedicine] explode all trees	4210
#24	MeSH descriptor: [Digital Technology] explode all trees	29
#25	MeSH descriptor: [Internet-Based Intervention] explode all trees	546
#26	MeSH descriptor: [Text Messaging] explode all trees	1483
#27	MeSH descriptor: [Video Games] explode all trees	1031
#28	MeSH descriptor: [Social Media] explode all trees	565
#29	MeSH descriptor: [Internet] explode all trees	6136
#30	#19 in Cochrane Reviews	5
#31	#20 in Cochrane Reviews	83
#32	#21 in Cochrane Reviews	3
#33	#22 in Cochrane Reviews	2
#34	#23 in Cochrane Reviews	25
#35	#24 in Cochrane Reviews	2
#36	#25 in Cochrane Reviews	2
#37	#26 in Cochrane Reviews	21
#38	#27 in Cochrane Reviews	7
#39	#28 in Cochrane Reviews	2
#40	#29 in Cochrane Reviews	17
#41	#1 OR #2 OR #3 OR #4 OR #5 OR #6 OR #7 OR #8 OR #9 #10 OR #11 OR #12 OR #13 OR #14 OR #15 OR #16 OR #17 OR #18	144
#42	#19 OR #20 OR #21 OR #22 OR #23 OR #24 OR #25 OR #26 OR #27 OR #28 OR #29 in Cochrane Reviews	106
#43	#41 OR #42	170
