# Supplementary material for: Online dissemination of Cochrane reviews on digital health technologies: a cross-sectional study
Source: Syst Rev. 2024 May 15;13:133. doi: 10.1186/s13643-024-02557-6 (PMC11095012; doi:10.1186/s13643-024-02557-6)
Supplement: Supplementary file 4 — Additional file 4. Data file. [file 13643_2024_2557_MOESM4_ESM.xlsx]

## Sheet: extraction_clean
Notes	0b Intervention	0c Digital Intervention	0d Number	1 First author	2 Year	3a Country of corresponding author	3b Region of corresponding author	4 Author, Year	5 Title	5 Aim/objective (from Abstract)	6 Review type	7 Meta analysis performed	8 Primary studies in review	9 Population (from Methods)	10 Population type and age (based on Item 9)	11 Population health (based Item 9)	12 Disease name or clinical focus (if population health = clinical)	12a Disease classification (based on Item 12)	13 Intervention description (from Methods, Summary of findings, Characteristics of studies)	14 Interaction digital technology with user (based on Item 13)	15 Intervention type (based on Item 13)	16a Digital device type (characteristics of studies)	16b Digital device type (based on Item 16a)	17 Comparison description (from Methods, Summary of findings, Characteristics of studies)	18 Comparison type (based on Item 17, at least one comparison= digital)	19 Outcome type (based on Title, Abstract)	20 Health focus (based on Title, Abstract)	21a Health focus groups (based on Item 20)	21b Health focus (based on Item 21a)	21c Health focus (based on Item 21a)	22 Number of quantitative rated outcomes (based on Summary of findings)	22a Number of outcomes with strong/high evidence (based on Item 22)	22b Number of outcomes with moderate evidence (based on Item 22)	22c Number of outcomes with low evidence (based on Item 22)	22d Number of outcomes with very low evidence (based on Item 22)	23 PLS included (from Cochrane Website)	24 PLS OA (from Cochrane Website)	25 PLS type (from Cochrane Website)	26 PLS translation (from Cochrane Website)	27 PLS language (from Cochrane Website)	28 PLS language number	29 Altmetric score (from Cochrane Website)	30 Type of channel (from Cochrane Website)	30a number of policy sources (based on Item 30)	30b number of news (based on Item 30)	30c number of blog posts (based on Item 30)	30d number of tweets (Twitter) (based on Item 30)	30e number of post-publication peer-reviews (based on Item 30)	30f number of Facebook posts (based on Item 30)
	single	all	1	Aali	2020	UK	Europe	Aali, 2020	Avatar Therapy for people with schizophrenia or related disorders	To examine the effects of Avatar Therapy for people with schizophrenia or related disorders.	systematic review	yes	4	with schizophrenia or related disorders, including schizophreniform disorder, schizoaffective disorder and delusional disorder, again, by any means of diagnosis, of any age, gender or ethnicity. Participants age: 14 to 75	clients or patients, any age	clinical	schizophrenia	brain	Avatar Therapy: An avatar is a computer-generated audio-visual character utilised to establish a conversation between the person with schizophrenia and the voices that person hears, to cope with the voices.	audio and face animation software programme	any virtual reality	virtual reality	any	1. treatment as usual: patient's ongoing antipsychotic medication prescribed and supervised by their referring psychiatrist (e.g. usual meetings) 2. supportive counselling: manual-based, face-to-face supportive counselling approach	not digital	health care	therapy against schizophrenia or related disorders	disease treatment	treatment	therapy	10	0	1	6	3	yes	yes	text-based	yes	English, Español, فارسی, Français, 日本語, Bahasa Malaysia, Português, ภาษาไทย, 简体中文, 繁體中文	10	21	news, policy source, twitter, facebook, wikipedia, video	1	1	0	10	0	1
	single	all	2	Adler	2017	UK	Europe	Adler, 2017	Mobile phone text messaging to improve medication adherence in secondary prevention of cardiovascular disease	To assess the effects of mobile phone text messaging in patients with established arterial occlusive events on adherence to treatment, fatal and non-fatal cardiovascular events, and adverse effects.	systematic review	no	7	participants with established arterial occlusive events, including coronary artery disease, cerebrovascular artery disease, peripheral artery disease, and atherosclerotic aortic disease, for whom antiplatelet, blood pressure lowering medications and lipidlowering medications are recommended. The mean age ranged from 53.6 to 64 years and except for two studies all studies had over 70% males	clients or patients, adults	clinical	stroke	brain	short message service (SMS) or multimedia messaging service (MMS) to improve adherence to secondary cardiovascular prevention interventions	SMS (only or with supporting website), MMS	mobile	mobile phone	mobile phone	no intervention or other modes of communication (for example face-to face, postal letters, or phone calls)	not digital	health care	improving medication adherence in secondary prevention of cardiovascular disease	medication/therapy adherence	treatment	adherence	1	0	0	0	1	yes	yes	text-based	yes	English, Deutsch, Español, فارسی, Français, 日本語, Bahasa Malaysia, Polski, Русский, 简体中文, 繁體中文	11	27	blogs, policy sources, twitter, wikipedia	2	0	1	17	0	0
	multiple	all	3	Agarwal	2020	USA	North America	Agarwal, 2020	Tracking health commodity inventory and notifying stock levels via mobile devices: a mixed methods systematic review	Primary: To assess the effects of strategies for notifying stock levels and digital tracking of healthcare-related commodities and inventory via mobile devices across the primary healthcare system. Secondary: To describe what mobile device strategies are currently being used to improve reporting and digital tracking of health commodities and to identify factors influencing the implementation of m…	systematic review	no	16	All cadres of healthcare providers (i.e. professionals, paraprofessionals, and lay health workers), or others involved in the distribution of health commodities, located at any level of the health system (e.g. administrative staff, managerial and supervisory staff in purchasing or distribution, or dispensary staff), other individuals or groups involved in stock notification, monitoring, and track…	healthcare professionals	NA	NA	NA	mobile devices for the delivery of primary healthcare services in healthcare facilities or in the community (strategies for tracking health commodity inventory including medicines and other medical supplies and notification of stock levels) Intervention 1: mobile stock notification (an SMS and web–based reporting and resupply system) with enhanced management (quality improvement teams tasked with…	SMS, software application, mobile apps	mobile	mobile devices	any	standard care, involved routine stock management with mobile stock notification or any other digital intervention	digital	health care	strategies for notifying stock levels and digital tracking of healthcare-related commodities and inventory	health facility logistic	management	support systems	14	0	0	0	14	yes	yes	text-based	yes	English, Español, فارسی, Français, 한국어, Bahasa Malaysia, 简体中文	7	10	twitter, facebook	0	0	0	18	0	1
	multiple	all	4	Agarwal	2021	USA	North America	Agarwal, 2021	Decision-support tools via mobile devices to improve quality of care in primary healthcare settings	To assess the effects of digital clinical decision-support systems (CDSS) accessible via mobile devices by primary healthcare providers in the context of primary care settings	systematic review	no	8	All cadres of healthcare providers (i.e. professionals, paraprofessionals, and lay health workers) providing healthcare services to patients, using digital, clinical decision-support tools in the context of a primary care setting, other individuals or groups involved in the delivery of primary healthcare services, including administrative staff, managerial, and supervisory staff, who may or may n…	healthcare professionals	NA	NA	NA	digital, clinical decision support tools accessible via mobile devices. Mobile devices were mobile phones of any type (but not analogue landline telephones), as well as tablets, personal digital assistants (PDAs), and smartphones	phone calls (voice), text messaging (SMS), interactive decision software, mobile phone-based clinical guidance system, interactive diabetes medication decision aid, app (for smartphone or tablet)	mobile	mobile devices	mobile phone, tablet, personal digital assistant	standard care or no intervention	not digital	health care	use of decision-support tools on digital devices	support systems for primary healthcare	management	support systems	8	0	3	3	2	yes	yes	text-based	yes	English, Deutsch, Español, فارسی , Français, 日本語, 한국어, Bahasa Malaysia, Polski, Русский, 简体中文, 繁體中文	12	28	blogs, twitter, facebook	0	0	1	40	0	1
	multiple	all	5	Allida	2020	Australia	Australia	Allida, 2020	mHealth education interventions in heart failure	To systematically review and quantify the potential benefits and harms of mHealth-delivered education for people with heart failure	systematic review	yes	5	adults (>= 18 years) with a diagnosis of chronic heart failure, excluded studies which target general cardiac disorders rather than HF specifically and people with end-stage HF or other terminal conditions, or those receiving advanced HF therapies.	clients or patients, adults	clinical	cardiovascular	cardiovascular	internet and web-based education programmes for use on smartphones and tablets (including apps) and other mobile devices, SMS messages and social media-delivered education programmes	website, SMS	mobile	mobile devices	mobile phone, tablet	usual HF care, which may include verbal discussion and/or provision of paper-based education materials about HF, medications and self-management of HF	not digital	health care	education interventions in heart failure	education for patients	health promotion or disease prevention	health education	5	0	0	2	3	yes	yes	text-based	yes	English, Deutsch, Español, فارسی , Français, 日本語, 한국어, Bahasa Malaysia, Polski, Русский, ภาษาไทย, 简体中文, 繁體中文	13	38	twitter, facebook	0	0	0	69	0	1
	multiple	all	6	Ames	2019	Norway	Europe	Ames, 2019	Clients' perceptions and experiences of targeted digital communication accessible via mobile devices for reproductive, maternal, newborn, child, and adolescent health: a qualitative evidence synthesis	To explore clients' perceptions and experiences of targeted digital communication via mobile devices on topics related to reproductive, maternal, newborn, child, or adolescent health (RMNCAH).	systematic review	no	35	Adolescent and youth populations (ages 10 to 24 years) that were users/potential users of sexual and reproductive health (SRH) services, adult users/potential users of SRH (age 18+), Pregnant and postpartum women(with or without HIV) up to six weeks' postpartum and their partners or others who support them (for HIV: with the exception of breastfeeding, for which it was six months' postpartum)	clients or patients, any age	any	reproductive	genitourinary	digital targeted client communication' (DTCC) = the transmission of targeted health content to a specified population, or to individuals within a predefined health or demographic group. intervention accessible via mobile devices which includes: text messages, interactive voice response, voice calls, multimedia messages, web-based interventions, apps	SMS, app, Interactive voice response messages or recordings, voice call, app	mobile	any mobile device	any	no	no comparison	health care	experiences of digital communication on topics related to reproductive, maternal, newborn, child, or adolescent health	targeted client communication	treatment	disease monitoring	NA	NA	NA	NA	NA	yes	yes	text-based	yes	English, Deutsch, Español, فارسی, Français, 日本語 , Bahasa Malaysia, Português, Русский, ภาษาไทย, 简体中文, 繁體中文	12	26	policy source, twitter, facebook	1	0	0	41	0	4
	multiple	all	7	Ammenwerth	2021	Austria	Europe	Ammenwerth 2021	Adult patient access to electronic health records	1. To assess the effects of providing adult patients with access to electronic health records (EHRs) alone or with additional functionalities on a range of patient, patient-provider, and health resource consumption outcomes, including patient knowledge and understanding, patient empowerment, patient adherence, patient satisfaction with care, adverse events, health-related quality of life, health-…	systematic review	no	10	adult patients (aged 18 years and older) who were given access to their EHR by a healthcare organisation. We included studies independent of the medical conditions of patients.	clients or patients, adults	any	any	any disease	We included only studies in which EHR access was provided via an electronic interface and independent of a given location; this means that access is typically provided via an Internet-based application and is not provided only at dedicated computer terminals at the hospital. 'Access to EHR alone' covers EHR functionality 1 from the following list; 'access to EHR with additional functionalities' c…	Web-based patient portal (with email, educational website)	any electronic health records	electronic health records	any	usual care, personal health record (PHR), access to the Internet-based glaucoma care support system only when they were examined by ophthalmologists	digital	health care	patients access to electronic health records	provision of electronic health information	management	patient management (electronic health records)	6	0	0	5	1	yes	yes	text-based	yes	English, Deutsch, Español, فارسی, Français, Bahasa Malaysia, Русский, 繁體中文	8	22	twitter, facebook	0	0	0	42	0	2
	multiple	mixed	8	Anglemyer	2020	New Zealand	Australia	Anglemyer, 2020	Digital contact tracing technologies in epidemics: a rapid review	To assess the benefits, harms, and acceptability of personal digital contact tracing solutions for identifying contacts of an identified positive case of an infectious disease	rapid review	no	12	little Information about Population. For the qualitative Data: Contact tracing workers in the healthcare system	healthcare professionals	NA	NA	NA	any digital solution to contact tracing that could fall under any one of the following WHO categories: 1. outbreak response tools; 2. proximity tracing tools; and 3. symptom tracking tools (WHO 2020b). Typically included software (or firmware) for users to install on their devices or to be uploaded to devices provided by governments or third parties	Contact tracing app	any	any	any	traditional or manual contact tracing, self-reported diaries and surveys, interviews, other standard methods for determining close contacts, and other technologies compared to digital solutions (e.g. electronic medical records).	digital	health care	digital solutions to contact tracing during infectious disease outbreaks	contact tracing for infectious disease	management	support systems	3	0	0	1	2	yes	yes	text-based	yes	English, Deutsch, Español, فارسی , Français, Hrvatski, 日本語, 한국어, Bahasa Malaysia, Polski, Русский, ภาษาไทย, 简体中文, 繁體中文	14	237	news, blogs, twitter, facebook, wikipedia	0	9	2	253	0	5
	single	all	9	Atherton	2012	UK	Europe	Atherton, 2012	Email for clinical communication between patients/caregivers and healthcare professionals	To assess the effects of healthcare professionals and patients using email to communicate with each other, on patient outcomes, health service performance, service efficiency and acceptability.	systematic review	no	9	all healthcare professionals, patients and caregivers regardless of age, gender and ethnicity	clients or patients, carers, healthcare professionals, any age	clinical	any	any disease	We included interventions that used email in any of the following three forms: 1. Unsecured standard email 2. Secure email 3. Web messaging Interventions e.g. patients prompted through regular e-mail to enter the Website to read responses from the staff or an email interface between patients and the health system	e-mail (only or with patient portal)	any	any	any	no intervention, as well as other modes of communication such as face-to-face, postal letters, calls to a landline or mobile telephone, text messaging using a mobile telephone, and automated versus personal emails.	digital	health care	communication between patients/caregivers and healthcare professionals for clinical purposes	clinical communication between patients and healthcare professionals	treatment	disease monitoring	9	0	0	0	9	yes	yes	text-based	yes	English, Español, Français, Bahasa Malaysia	4	35	blogs, twitter, facebook, wikipedia	0	0	2	29	0	1
	multiple	mixed	10	Bahar-Fuchs	2019	Australia	Australia	Bahar-Fuchs, 2019	Cognitive training for people with mild to moderate dementia	To assess effects of CT on cognitive and non-cognitive outcomes for people with mild to moderate dementia and their caregivers. To compare effects of CT with those of other non-pharmacological interventions, including cognitive stimulation or rehabilitation, for people with mild to moderate dementia and their caregivers. To identify and explore factors related to intervention and trial design tha…	systematic review	yes	33	participants had received a medical diagnosis of dementia, of any subtype, as long as the underlying aetiology was assumed to be non-reversible. It was expected that the diagnosis of dementia was generally made on the basis of established clinical or research diagnostic criteria (e.g. DSM-V; APA 2013; ICD-10; NINCDS-ADRDA;NIH-AA;NINDS-AIREN;FTDC)	clients or patients, carers, adults	clinical	dementia	brain	Participants were trained on tasks designed to target one or more cognitive processes either directly or indirectly. Tasks were completed in pen-and-paper format or through computerised exercises, or were structured analogues of everyday tasks in which the cognitive underpinnings are explicit, and the intervention targeted a cognitive ability or process rather than a specific skill.	programme, rehabilitative software, virtual reality programme	any	any internet-based	any	playing online games, reading newspaper articles online, usual care, semi-structured interview, wait-list condition, card games, naming, fluency, and music listening	digital	health care	cognitive training for dementia	cognitive training	treatment	therapy	21	0	5	7	9	yes	yes	text-based	yes	English, Deutsch, Español, فارسی, Français, 日本語, Bahasa Malaysia, Русский, 简体中文	9	90	news, blogs, policy source, twitter, facebook, wikipedia	1	3	1	86	0	1
	multiple	all	11	Bailey	2010	UK	Europe	Bailey, 2010	Interactive computer-based interventions for sexual health promotion	To determine effects of interactive computer-based interventions (ICBI) for sexual health promotion, considering cognitive, behavioural, biological and economic outcomes.	systematic review	yes	15	users/consumers of any age, gender, sexual orientation, ethnicity or nationality	clients or patients, any age	any	reproductive	genitourinary	interventions which facilitate the active seeking of sexual well-being, including accessing sexual health services. Interventions: interactive computer-based programmes that provide information and one or more of the following: decision support, behaviour-change support, or emotional support for health issues. Programmes should be available directly to users and allow independent access without n…	games (e.g. scenarios, simulations, virtual characters, animations, cartoons), simulations, online session, CD-ROM, simulation-based programme, interactive video	not mobile	computer	computer	waiting list, lecture, no interventions, Leaflets or book, standard clinical care, regular classroom instruction, Nutrition education tutorial (also computer delivered), comparison website, usual post-HIV test counselling	digital	health care	sexual health promotion	sexual health promotion	health promotion or disease prevention	health education	NA	NA	NA	NA	NA	yes	yes	text-based	yes	English, Deutsch, Español, Français, Hrvatski, Bahasa Malaysia	6	23	blogs, policy source, twitter, facebook	1	0	3	2	0	3
	multiple	all	12	Boyle	2014	USA	North America	Boyle, 2014	Use of electronic health records to support smoking cessation	To assess the effectiveness of electronic health record-facilitated interventions on smoking cessation support actions by clinicians, clinics, and healthcare delivery systems and on patient smoking cessation outcomes.	systematic review	no	16	Participation can be considered at the individual patient level and at the clinic level where a group of clinics is the unit of randomization	clients or patients, any age	clinical	substance misuse	brain	Any use of an Electronic Health Record (EHR) to improve smoking status documentation or cessation assistance for patients who use tobacco, either by direct action or by feedback of clinical performance measures	link between patient record and quitline, reminder, alert	any electronic health records	electronic health records	any	no electronic health record in clinic, electronic health record without support for smoking cessation intervention	digital	health care	support smoking cessation	smoking	management	patient management (electronic health records)	2	0	1	0	1	yes	yes	text-based	yes	English, Español, Français, Bahasa Malaysia, Русский, தமிழ்	6	10	policy source, twitter	1	0	0	14	0	0
	multiple	mixed	13	Burge	2020	Australia	Australia	Burge, 2020	Interventions for promoting physical activity in people with chronic obstructive pulmonary disease	In people with COPD, which interventions are effective at improving objectively-assessed physical activity?	systematic review	yes	76	adults (18 years of age and over) with a diagnosis of COPD	clients or patients, adults	clinical	COPD	respiratory	telephone based enhanced coping skills training at home, web-based PR with weekly email or telephone, semi-automated telecoaching (app) with weekly group text messages und phone calls, telephone health coaching, maintenance (telerehabilitation)	call, email, app, text message, website, video conference	any	any	any	usual care, centre-based PR, no intervention	not digital	health care	promoting PA in people with COPD	physical activity and sedentary behaviour	treatment	disease monitoring	18	1	7	9	1	yes	yes	text-based	yes	English, Español, فارسی , Français, 日本語, Bahasa Malaysia, Русский, 繁體中文	8	30	blogs, twitter, facebook	0	0	1	38	0	2
	single	all	14	Car	2011	UK	Europe	Car, 2011	Interventions for enhancing consumers' online health literacy	To assess the effects of interventions for enhancing consumers' online health literacy (skills to search, evaluate and use online health information).	systematic review	no	2	all patients/consumers, with no exclusions based on age, gender, ethnicity, or health status. Excluded = training healthcare professionals, as well as studies that trained non-health professionals	clients or patients, any age	any	any	any disease	any type of intervention that trained consumers to find, evaluate, or use health information from the internet. Training can be defined as teaching a skill or type of behaviour, is taskdirected and focused on the practical application of skills. Technical internet skills (e.g. how to use an internet browser); Effective search skills (e.g. using a search engine); The use of particular web sites (e…	website	any e-learning	any	any	HIV information support group, Waiting list	not digital	health care	online health literacy	digital health literacy	health promotion or disease prevention	health education	3	0	0	3	0	yes	yes	text-based	yes	English, Español, Français	3	13	policy source, twitter, facebook	2	0	0	9	0	1
	multiple	all	15	Chan	2022	New Zealand	Australia	Chan, 2022	Digital interventions to improve adherence to maintenance medication in asthma	To determine the effectiveness of digital interventions for improving adherence to maintenance treatments in asthma.	systematic review	yes	40	We included adults and children (2 to 98 years old) with a clinical diagnosis of asthma, receiving maintenance treatment.	clients or patients, any age	clinical	asthma	respiratory	interventions with a primary or secondary aim of improving adherence to maintenance asthma treatment (alone or in combination) that uses a digital component to deliver the intervention	call (e.g. from learning system program), inhaler alarm, audiovisual reminder, text message (e.g. SMS), app (e.g. web-based or smartphone application), website (e.g. platform group), Internet-based interactive asthma education and monitoring programme, online community, recorded messages, audiotape, software	any	any	any	usual care, single component digital intervention	digital	health care	improve adherence to maintenance medication in asthma	medication/therapy adherence	treatment	adherence	6	0	3	3	0	yes	yes	text-based	yes	English, Español, فارسی, Français, Hrvatski, 日本語, Bahasa Malaysia, 简体中文, 繁體中文	9	134	news, blogs, twitter, facebook	0	14	2	41	0	2
	multiple	all	16	Cox	2021	Australia	Australia	Cox, 2021	Telerehabilitation for chronic respiratory disease	To determine the effectiveness and safety of telerehabilitation for people with chronic respiratory disease.	systematic review	yes	15	adults (aged 18 and older) with a diagnosis of a chronic respiratory disease (according to relevant established criteria) of any disease severity, in stable state (i.e. not during an inpatient admission for an acute exacerbation).	clients or patients, adults	clinical	chronic respiratory disease	respiratory	Cardiopulmonary rehabilitation (CPR) + integrated care service-information communication technology (ICS-ICT) supported community-based CPR and self-management during the maintenance follow-up period, traditional centre-based PR with Integrated Care Service (ICS) and Information Communication Technology (ICT) support during follow up period, Home maintenance and web-based telerehabilitation	SMS, website, call, web-cam video coferencing, website, notification, app, web based exercise program(e.g. web portal), WeChat, message application	any telerehabilitation	telerehabilitation	any	centre-based (outpatient) or inpatient pulmonary rehabilitation, no intervention	not digital	health care	telerehabilitation for people with chronic respiratory disease	medical rehabilitation	treatment	rehabilitation	11	0	2	7	2	yes	yes	text-based	yes	English, Español, فارسی, Français, 日本語, Bahasa Malaysia, Polski, Português, 简体中文	9	36	blogs, policy sources, twitter, facebook, wikipedia	1	0	1	41	0	2
	multiple	mixed	17	Datta	2020	UK	Europe	Datta, 2020	Psychological interventions for psychosis in adolescents	To assess the effects of various psychological interventions for adolescents with psychosis	systematic review	yes	7	adolescent participants, aged 13 years to 17 years, with a diagnosis of any form of psychosis including acute psychosis, schizophrenia or related disorders, including schizophreniform disorder, schizoaffective disorder, delusional disorder and affective psychosis	clients or patients, children	clinical	psychosis	brain	Computer-assisted Cognitive Remediation Therapy (e.g. Using Captain Logs software consisting of 5 modules. 35 multilevel 'brain-training' exercises designed to develop and re-mediate attention, concentration, memory, eye-hand coordination, basic numeric concepts, problem-solving and reasoning skills, self-esteem and self-control	software programme	not mobile	computer	computer	non-therapeutic computer games	digital	health care	Computer-assissted Cognitive Remediation therapy for psychosis	disease treatment	treatment	therapy	22	0	0	3	19	yes	yes	text-based	yes	English, Español, فارسی , Français, 日本語, 한국어, Bahasa Malaysia, Português, ภาษาไทย	9	33	news, twitter, wikipedia	0	1	0	31	0	0
	single	all	18	de Jongh	2012	UK	Europe	de Jongh, 2012	Mobile phone messaging for facilitating self-management of long-term illness	Primary objective: To assess the effects of mobile phone messaging applications designed to facilitate self-management of long-term illnesses, in terms of impact on health outcomes and patients' capacity to self-manage their condition. Secondary objectives include assessment of: user evaluation of the intervention; health service utilisation and costs; and possible risks and harms associated with…	systematic review	no	4	all study participants regardless of age, gender and ethnicity, as well as all types and stages of diseases.	clients or patients, any age	clinical	any	any disease	Communication of self-monitoring results or reminders between patient and healthcare provider (e.g. provide disease-related information to patients, support self-monitoring of illnesses, support adherence to treatment or medications or both, or offer a channel for peer-to-peer networking and support through SMS or MMS). Evidence Assessed Intervention: Mobile phone messaging support for self-manag…	text messaging (e.g. SMS), web-based module (website)	mobile	mobile phone	mobile phone	Usual care, or usual care with self-management support delivered by email	digital	health care	facilitating self-management of longterm illnesses	disease management and monitoring	treatment	disease monitoring	6	0	4	0	2	yes	yes	text-based	yes	English, Español, Français, தமிழ்	4	34	policy sources, twitter, facebook	2	0	0	40	0	4
	multiple	mixed	19	Dennett	2021	UK	Europe	Dennett, 2021	Tailored or adapted interventions for adults with chronic obstructive pulmonary disease and at least one other long-term condition: a mixed methods review	To assess the effectiveness of any single intervention for COPD adapted or tailored to their comorbidity(s) compared to any other intervention for people with COPD and one or more common comorbidities (quantitative data, RCTs) in terms of the following outcomes: Quality of life, exacerbations, functional status, all-cause and respiratory-related hospital admissions, mortality, pain, and depressio…	systematic review	yes	7	adults with a primary diagnosis of COPD of any severity with at least one other long-term condition (e.g. asthma, coronary heart disease, diabetes, atrial fibrillation, heart failure, hypertension, stroke/ transient Ischaemic attack, lung cancer or osteoporosis). Also includes COPD patients who also had anxiety or depression or both, but this was not permitted to be the only comorbidity.	clients or patients, adults	clinical	COPD	respiratory	COPD interventions which target the comorbidity, and interventions for the overall management of people with COPD and one or more comorbidities (e.g. pulmonary rehabilitation, case management or telemonitoring) Intervention with digital component: Telerehabilitation with education, monitoring and personalised and supported exercise programme. CHROMED monitoring platform: a device that measured wi…	monitoring platform	any telerehabilitation	any	any	usual care	not digital	health care	managing multimorbidities	disease management and monitoring	treatment	disease monitoring	14	0	2	8	4	yes	yes	text-based	yes	English, Español, فارسی , Français, 한국어, Bahasa Malaysia, Polski, 简体中文, 繁體中文	9	7	twitter, facebook	0	0	0	10	0	2
	multiple	all	20	Devi	2015	Uk	Europe	Devi, 2015	Internet-based interventions for the secondary prevention of coronary heart disease	To determine the effectiveness of Internet-based interventions targeting lifestyle changes and medicines management for the secondary prevention of CHD.	systematic review	yes	11	Adults (18 years of age or older) with CHD, including those having experienced a myocardial infarction, a revascularisation procedure (including stent, coronary artery bypass grafting, or percutaneous transluminal coronary angioplasty), those with angina, or angiographically defined CHD.	clients or patients, adults	clinical	coronary heart disease	cardiovascular	Internet-based interventions: individually targeted interactive computer-mediated applications available via the Internet. We only included interventions delivered via the Internet, and therefore studies considered for this review were primarily computer based, although we did consider that Internet-based interventions may also be delivered via smartphone technology	email, text messages (SMS), website, online participant account, interactive slide presentations, discussion forums, video messages, web portal	any	any internet-based	mobile phone, computer	usual care or no care	not digital	health care	secondary prevention (e.g. lifestyle management and promotion of PA) of coronary heart disease	disease management and monitoring, physical activity	treatment	disease monitoring	8	0	0	8	0	yes	yes	text-based	yes	English, Deutsch, Español, Русский, தமிழ்	5	9	twitter, facebook	0	0	0	15	0	2
	multiple	all	21	Eccleston	2014	UK	Europe	Eccleston, 2014	Psychological therapies (Internet-delivered) for the management of chronic pain in adults	To evaluate whether Internet-delivered psychological therapies improve pain symptoms, reduce disability, and improve depression and anxiety for adults with chronic pain. Secondary outcomes included satisfaction with treatment/treatment acceptability and quality of life	systematic review	yes	15	Adults (aged 18 years or older) who reported non-cancer chronic pain. Studies included participants with headache or migraine (headache conditions) and pain in any body site (e.g. back pain, abdominal pain, musculoskeletal pain, fibromyalgia) (nonheadache conditions)	clients or patients, adults	clinical	chronic pain	brain	Included studies used an Internet-delivered psychological therapy that was required to be interactive with the user (e.g. respond dynamically based on data input by the user). Technology capable of delivering a psychological treatment programme via the Internet in the absence of, or with limited adjunctive HCP involvement was included.	Online mind-body self care intervention, Internet based self-management tool (website), Internet programme, listening to MP3 files	any	any internet-based	any	active control (online discussion forum or text-based material), treatment-as-usual, or waiting-list control	digital	health care	Psychological therapies for the management of chronic pain	disease treatment	treatment	therapy	NA	NA	NA	NA	NA	yes	yes	text-based	yes	English, Español, فارسی, Français, Bahasa Malaysia	5	111	news, blogs, policy source, twitter, facebook	1	6	2	72	0	1
	multiple	mixed	22	Eccleston	2017	UK	Europe	Eccleston, 2017	Interventions for the reduction of prescribed opioid use in chronic non-cancer pain	To investigate the effectiveness of different methods designed to achieve reduction or cessation of prescribed opioid use for the management of chronic non-cancer pain in adults compared to controls.	systematic review	no	5	Participants were adults (18 years of age or older) with chronic pain of a non-cancer-related origin using prescription opioids with a duration of at least three months. Pain conditions could include but were not limited to: neuropathic pain, myofacial pain, back pain, fibromyalgia, headache, abdominal, neck or musculoskeletal pain.	clients or patients, adults	clinical	chronic pain	brain	any clinical method that aimed to facilitate opioid withdrawal or dose reduction as a compulsory or optional aspect of treatment, as either a primary or a secondary outcome. Intervention with digital component: therapeutic interactive voice response	Therapeutic Interactive Voice Response, call	any interactive voice response	interactive voice response	any	standard care	not digital	health care	reduction or cessation of prescribed opioid use in patients with chronic non-cancer pain	treatment reduction or cessation	treatment	adherence	NA	NA	NA	NA	NA	yes	yes	text-based	yes	English, Deutsch, Español, فارسی , Français, Hrvatski, 日本語, 한국어, Bahasa Malaysia, Polski, Português, Русский, 简体中文, 繁體中文	14	56	policy sources, twitter, facebook, wikipedia	3	0	0	71	0	4
	multiple	all	23	Fiander	2015	Canada	North America	Fiander, 2015	Interventions to increase the use of electronic health information by healthcare practitioners to improve clinical practice and patient outcomes	To assess the effects of interventions aimed at improving or increasing healthcare practitioners' use of electronic health information (EHI) on professional practice and patient outcomes.	systematic review	no	6	any type (physicians, nurses, physiotherapists, psychologists, etc.), including residents or trainees, who were involved in patient care	healthcare professionals	NA	NA	NA	any intervention that aimed to improve or increase the use of EHI by practitioners to inform clinical practice. EHI could be provided with or without educational support (training); it could be provided differentially - on a network or on a single computer, in an office, or at the bedside. Interventions e.g. mobile computer; vs.desktop computer; access to electronic CPG and other health informati…	programme (access to guidelines)	any e-learning	any	any	printed version of guidelines, no other education, desktop computer	digital	health care	encouraging practitioners to use electronic health information	provision of electronic health information	management	patient management (electronic health records)	4	0	1	3	0	yes	yes	text-based	yes	English, Deutsch, Español	3	36	blogs, twitter, facebook	0	0	3	25	0	1
	multiple	all	24	Fisher	2019	UK	Europe	Fisher, 2019	Psychological therapies (remotely delivered) for the management of chronic and recurrent pain in children and adoleascents	To determine the efficacy of psychological therapies delivered remotely compared to waiting list, treatment as usual, or active control treatments, for the management of chronic pain in children and adolescents.	systematic review	yes	10	children and adolescents under the age of 18 years with chronic or recurrent pain, defined as pain lasting for three months or longer. Pain conditions typically (but not exclusively) fall into the categories of headache, musculoskeletal pain, neuropathic pain, and recurrent abdominal pain	clients or patients, children	clinical	chronic pain	brain	remotely-delivered therapies' to refer to psychological therapies delivered via technology, such as the Internet, smart phone applications, or CD-ROMs. Interventions e.g. exposure-based Internet-CBT with therapist support, Internet CBT (WebMAP, with Internet and Phone)	CD-ROM, programme, Internet treatment	any	any	any	waiting list, treatment as usual or active control	not digital	health care	therapy for chronic and recurrent pain in patients under 18 years old	disease treatment	treatment	therapy	14	0	0	0	14	yes	yes	text-based	yes	English, Deutsch, Español, فارسی , Français, 日本語, Bahasa Malaysia, Русский, 繁體中文	9	34	news, blogs, policy sources, twitter, wikipedia	1	1	1	21	0	0
	multiple	mixed	25	Fleming	2016	Czech Republic	Europe	Fleming, 2016	Non-pharmacological interventions for alleviating pain during orhtodontic treatment	To assess the effects of non-pharmacological interventions to alleviate pain associated with orthodontic treatment	systematic review	yes	14	people of any age undergoing any type of orthodontic treatment	clients or patients, any age	clinical	pain	brain	Post-treatment text message (text message following appointment offering encouragement and concern)	text message	mobile	mobile phone	mobile phone	no	no comparison	health care	post-treatment communication after orthodontic treatment	follow-up care	health promotion or disease prevention	health education	6	0	0	1	5	yes	yes	text-based	yes	English, Deutsch, Español, فارسی, Français, Hrvatski, Bahasa Malaysia, Русский	8	47	blogs, twitter, facebook, wikipedia	0	0	2	45	0	2
	multiple	mixed	26	Flodgren	2015	UK	Europe	Flodgren, 2015	Interactive telemedicine: effects on professionals practice and health care outcomes	To assess the effectiveness, acceptability and costs of interactive telemedicine (TM) as an alternative to, or in addition to, usual care (i.e. face-to-face care, or telephone consultation).	systematic review	yes	93	Patients receiving interactive TM from any qualified healthcare practitioner, compared with those receiving usual care or healthcare professionals from any discipline providing patient care through interactive TM.	clients or patients, any age	clinical	any	any disease	Telemedicine used in direct patient care, in which the patient is at a different location to the healthcare professional and transmits clinical information via a telecommunication technology and the healthcare professional responds. We excluded telephone only interventions and wholly automatic self-management TM interventions. GRADE evidence for: remote monitoring of chronic condition; and/or edu…	internet site, video conferencing, remote monitoring, virtual-reality rehabilitation application	any	any	any	usual care	not digital	health care	monitor the health of patients with long-term conditions and exchange information and communicate (clinicians and patients)	disease management and monitoring	treatment	disease monitoring	9	2	5	2	0	yes	yes	text-based	yes	English, Deutsch, Español, فارسی , Hrvatski, 日本語 , Bahasa Malaysia, Русский, ภาษาไทย	9	139	news, blogs, policy sources, twitter, facebook, google	4	4	3	119	0	3
	multiple	mixed	27	Foster	2013	UK	Europe	Foster, 2013	Remote and web 2.0 interventions for promoting physical activity	To compare the effectiveness of remote and web 2.0 interventions for PA promotion in community dwelling adults (aged 16 years and above) with a control group exposed to placebo or no or minimal intervention.	systematic review	yes	30	Community dwelling adults, aged from 16 years to any age, who were free from pre-existing medical conditions or with no more than 10% of participants with pre-existing medical conditions that may have limited participation in PA	clients or patients, any age	any	any	any disease	Remote and web 2.0 PA interventions could be delivered using recently developed technologies (for example internet, smart phones) or more traditional methods (for example telephone, mailouts), or both.	mail, computer generated tailored letter, website, e-buddy support system	any	any	any	placebo, no or minimal intervention	not digital	health care	promoting physical activity in community dwelling adults	physical activity and sedentary behaviour	health promotion or disease prevention	lifestyle monitoring	5	1	4	0	0	yes	yes	text-based	yes	English, Español, Français, தமிழ்	4	45	blogs, policy sources, twitter	3	0	1	49	0	0
	single	all	28	Gates	2019	Australia	Australia	Gates, 2019	Computerised cognitive training for maintaining cognitive function in cognitively healthy people in midlife	To evaluate the effects of computerised cognitive training interventions lasting at least 12 weeks for maintaining or improving cognitive function in cognitively healthy people in midlife.	systematic review	no	1	cognitively healthy people in midlife. Midlife is defined as ranging from 40 to 65 years of age. At least 80% of the study population had to be in this age range. We excluded all studies reporting that more than 20% of participants had subjective memory complaints, or received a diagnosis, or were defined as having any cognitive, neurological, psychiatric, or medical condition.	clients or patients, adults	healthy	cognitive decline	brain	The two CCT interventions were (1) reasoning training (ReaCT), involving six tasks related to executive function, and (2) general cognitive training (GCT), targeting multiple cognitive domains, including memory, attention, and visuospatial ability	online package	any	any	any	active control (internet game)	digital	health care	maintaining or improving cognitive function	cognitive training	treatment	therapy	3	0	0	3	0	yes	yes	text-based	yes	English, Español, فارسی, Français, Bahasa Malaysia, Русский, 简体中文	7	73	news, blogs, twitter, facebook	0	7	1	16	0	2
	single	all	29	Gates	2019	Australia	Australia	Gates, 2019	Computerised cognitive training for preventing dementia in people with mild cognitive impairment	To evaluate the effects of at least 12 weeks of computerised cognitive training (CCT) on maintaining or improving cognitive function and preventing dementia in people with mild cognitive impairment.	systematic review	yes	8	We included studies of people with a diagnosis of mild cognitive impairment (MCI) or mild neurocognitive disorder (MND), or from a population at high risk of cognitive decline	clients or patients, adults	clinical	dementia	brain	cognitive training interventions using interactive computerised technology	software programme, virtual reality training	any	any internet-based	any	active (educational videos, games, music therapy) or inactive comparison	digital	health care	maintaining or improving cognitive function and preventing dementia	cognitive training	treatment	therapy	13	0	0	3	10	yes	yes	text-based	yes	English, Deutsch, Español, فارسی, Français, Bahasa Malaysia, Русский, 简体中文, 繁體中文	9	56	news, blogs, twitter, facebook	0	1	1	63	0	2
	single	all	30	Gates	2020	Netherlands	Europe	Gates, 2020	Computerised cognitive training for 12 or more weeks for maintaining cognitive function in cognitively healthy people in late life	To evaluate the effects of computerised cognitive training interventions lasting at least 12 weeks on cognitive function in cognitively healthy people in late life.	systematic review	yes	8	cognitively healthy people in late life. 'Late life' was defined as over 65 years of age. We excluded all studies in which more than 20% of participants were reported to have subjective memory complaints, or to have received a diagnosis of any cognitive, neurological, psychiatric, or medical condition.	clients or patients, adults	any	cognitive decline	brain	any form of interactive computerised cognitive intervention, including computer exercises, computer games, mobile devices, gaming console, and virtual reality, that involves repeated practice on standardised exercises of specified cognitive domains for the purpose of enhancing cognitive function e.g. dual task cognitive exercises or multiple computer activities such as creative, co-ordinative, an…	online package	any	any internet-based	any	inactive, usual care, active computer	digital	health care	maintaining or improving cognitive function	cognitive training	treatment	therapy	10	0	0	7	3	yes	yes	text-based	yes	English, Deutsch, Español, فارسی, Français, 日本語, 한국어, Bahasa Malaysia, Русский, 简体中文	10	23	news, blogs, twitter, wikipedia	0	1	1	3	0	0
	multiple	mixed	31	Gavine	2022	UK	Europe	Gavine, 2022	Support for healthy breastfeeding mothers with healthy term babies	1. To describe types of breastfeeding support for healthy breastfeeding mothers with healthy term babies. 2. To examine the effectiveness of different types of breastfeeding support interventions in terms of whether they offered only breastfeeding support or breastfeeding support in combination with a wider maternal and child health intervention ('breastfeeding plus' support). 3. To examine the e…	systematic review	yes	116	healthy pregnant women considering or intending to breastfeed or healthy women who were breastfeeding healthy babies. Healthy women and babies were considered those who did not require additional medical care. Also included were women undergoing caesarean section.	clients or patients, any age	healthy	reproductive	genitourinary	Contact with an individual or individuals (either professional or volunteer) offering support which is supplementary to the standard care offered in that setting. Interventions: 1. standard care plus weekly postdischarge breastfeeding telephone support, of 20–30 min duration, for 4 weeks. 2. standard care plus a motivational video (encouraging breastfeeding) that was played repeatedly in the clin…	call, text message (SMS or Whatsapp), website (facebook group or online forum)	any	any internet-based	any	usual care	not digital	health care	breastfeeding support alone or in combination with a wider maternal and child health intervention	peer support	health promotion or disease prevention	health education	19	0	11	6	2	yes	yes	text-based	yes	English, Deutsch, Español, فارسی, Français, 日本語, 한국어, Bahasa Malaysia, Русский, ภาษาไทย, 繁體中文	11	96	news, blogs, twitter, facebook, wikipedia	0	1	3	103	0	2
	multiple	all	32	Gillaizeau	2013	France	Europe	Gillaizeau, 2013	Computerized advice on drug dosage to improve prescribing practice	To assess whether computerized advice on drug dosage has beneficial effects on patient outcomes compared with routine care (empiric dosing without computer assistance).	systematic review	yes	42	The participants were healthcare professionals with responsibility for patient care.	healthcare professionals	NA	NA	NA	computerized advice on drug dosage as a recommendation provided to the healthcare professional on the drug dosage needed for a specific participant and a specific drug and calculated by a computer. The computer program was a software model or an application integrated into a laptop, a smartphone, a tablet computer, the CPOE or a website (online calculator)	software programme, website	any	any internet-based	any	routine care (empiric dosing without computer assistance)	not digital	health care	computerized advice on drug dosage	disease management and monitoring	treatment	adherence	21	1	4	9	7	yes	yes	text-based	yes	English, Español, Français, Português, Русский	5	10	twitter	0	0	0	15	0	0
	multiple	mixed	33	Gonçalves-Bradley	2020	UK	Europe	Gonçalves-Bradley, 2020	Mobile technologies to support healthcare provider to healthcare provider communication and management of care	To assess the effects of mobile technologies versus usual care for supporting communication and consultations between healthcare providers on healthcare providers' performance, acceptability and satisfaction, healthcare use, patient health outcomes, acceptability and satisfaction, costs, and technical difficulties.	systematic review	yes	19	All types of healthcare providers (i.e. professionals, healthcare assistants, and lay health workers) providing patient care through mobile technologies. We included trials targeting people with any condition, regardless of their location, setting, diagnoses, or demographic factors such as age	healthcare professionals	NA	NA	NA	health care delivered through a mobile device (e.g. trials in which the healthcare provider used mobile technologies, such as telemedicine applications, to seek clinical guidance and support from other qualified healthcare providers in order to deliver direct patient care or trials in which the provider(s) seeking guidance was at a different location from the provider(s) offering guidance). Inter…	call, website, text message, multimedia message (MMS or Whatsapp), video conferencing	mobile	mobile device	any	usual care	not digital	health care	communication and management of care between healthcare professionals	communication between healthcare professionals	management	support systems	17	0	11	6	0	yes	yes	text-based	yes	English, Español, فارسی, Français, Hrvatski, 日本語, 한국어, Bahasa Malaysia, 简体中文	9	36	blogs, twitter, facebook	0	0	1	53	0	2
	multiple	mixed	34	González-Fraile	2021	Spain	Europe	González-Fraile, 2021	Remotely delivered information, training and support for informal caregivers of people with dementia	To assess the efficacy and acceptability of remotely delivered interventions aiming to reduce burden and improve mood and quality of life of informal caregivers of people with dementia.	systematic review	yes	26	informal caregivers of people with dementia receiving care at home. The dementia of the cared-for person could be of any type. We accepted clinical diagnoses or diagnoses reached using formal diagnostic criteria such as the Diagnostic and Statistical Manual of Mental Disorders (DSM), the International Classification of Diseases (ICD), the National Institute on Aging - Alzheimer's Association (NIA…	clients carers, adults	any	dementia	brain	remote delivery of structured interventions involving training, support, information provision, or combinations of these elements, and that only targeted informal caregivers.	programme, internet course, computer network, video, forum, internet video-conferencing, web-based intervention, website, email, voicemail, computerised information platform	any	any internet-based	any	usual treatment, waiting list, digital newsletter or attention control informations	digital	health care	prevent or reduce caregiver burden by delivering information, training and support	support for caregivers	health promotion or disease prevention	health education	11	0	6	3	2	yes	yes	text-based	yes	English, Deutsch, Español, فارسی, Français, 日本語 , Bahasa Malaysia, Русский, ภาษาไทย, 简体中文, 繁體中文	11	27	news, twitter, facebook, wikipedia	0	1	0	32	0	2
	multiple	mixed	35	Gordon	2023	UK	Europe	Gordon, 2023	Remote care through telehealth for people with inflammatory bowel disease	To identify the communication technologies used to achieve remote healthcare for people with inflammatory bowel disease and to assess their effectiveness	systematic review	yes	19	People of all ages with a confirmed inflammatory bowel disease (IBD) diagnosis. Subsets such as ulcerative colitis (UC), Crohn's disease (CD), or intermediate colitis were eligible.	clients or patients, any age	clinical	Inflammatory bowel disease	gastrointestinal	remote delivery of healthcare management from the healthcare professional to the person with IBD. It includes consulting by phone, instant messenger, video, text message, or web-based services. Interventions e.g. CBT manual and telephone support, disease monitoring (web-based or telephone-based)	mobile phone application, web-based monitoring tool, web-based clinician or patient portal, web-based programme, website/webpage, web app, email, WeChat platform	any	any	any	usual care, sham monitoring, self-screening	not digital	health care	remote care in inflammatory bowel disease (management and monitoring)	disease management and monitoring	treatment	disease monitoring	14	0	4	1	9	yes	yes	text-based	yes	English ,Español, فارسی, Français, 한국어, 繁體中文	6	3	twitter	0	0	0	4	0	0
	single	all	36	Goyder	2015	UK	Europe	Goyder, 2015	Email for clinical communication between healthcare professionals	To assess the effects of email for clinical communication between healthcare professionals on healthcare professional outcomes, patient outcomes, health service performance, and service efficiency and acceptability, when compared to other forms of communicating clinical information	systematic review	no	1	all healthcare professionals regardless of age, gender and ethnicity. We included studies in all settings: i.e. primary care settings (services of primary health care), outpatient settings (outpatient clinics), community settings (public health settings), and hospital settings.	healthcare professionals	NA	NA	NA	email was used for two-way clinical communication between healthcare professionals to facilitate inter-service consultation. We included interventions that used email to allow healthcare professionals to contact each other: e.g. to send information about a patient, to provide notifications for public health purposes, or to facilitate the sharing of relevant information about the healthcare instit…	email	any	any internet-based	any	usual care	not digital	health care	email communication between healthcare professionals	communication between healthcare professionals	management	support systems	NA	NA	NA	NA	NA	yes	yes	text-based	yes	English, Deutsch, Español, Hrvatski, Bahasa Malaysia, Polski, தமிழ்	7	14	twitter, facebook, google	0	0	0	20	0	1
	single	all	37	Gurol-Urganci	2012	UK	Europe	Gurol-Urganci, 2012	Mobile phone messaging for communicating results of medical investigations	To assess the effects of mobile phone messaging for communicating results of medical investigations, on people's healthcare-seeking behaviour and health outcomes. Secondary objectives include assessment of participants' evaluation of the intervention, direct and indirect healthcare costs and possible risks and harms associated with the intervention.	systematic review	no	1	participants regardless of age, gender and ethnicity, as well as all types and stages of diseases. We included studies in all settings, i.e. primary care settings (services of primary health care), outpatient settings (outpatient clinics), community settings (public health services, anywhere where a person can use a mobile phone) and hospital settings. Population in included study: pregnant women…	clients or patients, any age	clinical	any	any disease	Women received fast reporting of the screening results via SMS before the routine appointment	SMS	mobile	mobile phone	mobile phone	no fast reporting	not digital	health care	communicating results of medical investigations, on people's healthcare-seeking behaviour and health outcomes	clinical communication between patients and healthcare professionals	treatment	disease monitoring	3	0	0	3	0	yes	yes	text-based	yes	English, Deutsch, Español, Français	4	3	twitter	0	0	0	4	0	0
	single	all	38	Gurol-Urganci	2013	UK	Europe	Gurol-Urganci, 2013	Mobile phone messaging reminders for attendance at healthcare appointments	To update our review assessing the effects of mobile phone messaging reminders for attendance at healthcare appointments. Secondary objectives include assessment of costs; health outcomes; patients' and healthcare providers' evaluation of the intervention and perceptions of safety; and possible harms and adverse effects associated with the intervention	systematic review	yes	8	Patients with healthcare appointments in every clinical setting (primary, hospital, community, outpatient)	clients or patients, any age	clinical	any	any disease	Mobile phone text message reminders with or without postal reminders (e.g. via SMS group)	text messages	mobile	mobile phone	mobile phone	no reminders, postal reminders, phone calls	not digital	health care	attendance at scheduled healthcare appointments	medical appointments	treatment	disease monitoring	3	0	2	1	0	yes	yes	text-based	yes	English, Deutsch, Español, Bahasa Malaysia	4	26	blogs, twitter, policy sources, facebook	2	0	1	18	0	2
	multiple	mixed	39	Gurusamy	2014	UK	Europe	Gurusamy, 2014	Formal education of patients about to undergo laparoscopic cholecystectomy	To compare the benefits and harms of formal preoperative patient education for patients undergoing laparoscopic cholecystectomy	systematic review	yes	6	Patients about to undergo laparoscopic cholecystectomy irrespective of whether the procedure was carried out in secondary care setting or tertiary care setting.	clients or patients, any age	clinical	cholecystectomy	gastrointestinal	Formal patient education (presented in any format including videos, interactive videos, audios, leaflets, formal face-to-face lectures; may or may not be web-based). Patient education included verbal education during pre-admission clinic, multimedia DVD programme, computer-based multimedia programme, and PowerPoint presentation.	computer-based multimedia programme, multimedia DVD programme, Power Point presentation	not mobile	computer	computer	no education or different methods	not digital	health care	preoperative patient education	education for patients	health promotion or disease prevention	health education	4	0	0	0	4	yes	yes	text-based	yes	English, Español, Français	3	4	policy sources, twitter	1	0	0	1	0	0
	single	all	40	Horvath	2012	USA	North America	Horvath, 2012	Mobile phone text messaging for promoting adherence to antiretroviral therapy in patients with HIV infection	To determine whether mobile phone text-messaging is efficacious in enhancing adherence to ART in patients with HIV infection	systematic review	yes	2	Adults or children on antiretroviral therapy (ART), in any setting	clients or patients, any age	clinical	HIV	infectious	Interventions in which mobile phone text messages are used to promote adherence to ART delivered to a patient on ART or, in the case of an infant or child, to a caregiver. Interventions in this review: short weekly text messages and short daily, long daily, short weekly and long weekly messages	text message	mobile	mobile phone	mobile phone	standard care	not digital	health care	promoting adherence to antiretroviral therapy	medication/therapy adherence	treatment	adherence	10	4	0	6	0	yes	yes	text-based	yes	English, Español, Français, Hrvatski	4	45	news, policy sources, twitter, facebook	3	1	0	36	0	2
	multiple	mixed	41	Inglis	2015	Australia	Australia	Inglis, 2015	Structured telephone support or non‐invasive telemonitoring for patients with heart failure	To review randomised controlled trials (RCTs) of structured telephone support or non-invasive home telemonitoring compared to standard practice for people with heart failure, in order to quantify the eCects of these interventions over and above usual care.	systematic review	yes	41	Adults (aged 18 years and over) of either sex, any age or ethnic group, with a definitive diagnosis of heart failure. Participants may have been recently discharged from an acute-care setting (including emergency departments and acute assessment units) to home (including a relative's home but excluding nursing homes or convalescence homes) or they may have been recruited to a study while managed …	clients or patients, adults	clinical	cardiovascular	cardiovascular	Structured telephone support or non-invasive telemonitoring interventions: had to be targeted at the person and intended to address their concerns and problems, not those of caregivers. The participant must not have been visited at home by a specialised heart failure healthcare professional or study personnel for the purpose of education or clinical assessment other than as an initiation visit to…	call, video conferencing, app, software programme	any	any	any	usual care	not digital	health care	Specialised disease management programmes for heart failure	disease management and monitoring	treatment	disease monitoring	6	0	4	0	2	yes	yes	text-based	yes	English, Deutsch, Español, فارسی , Hrvatski, 日本語, 한국어, Bahasa Malaysia, Русский, தமிழ், ภาษาไทย, 繁體中文	12	137	news, policy sources, twitter, facebook, wikipedia, google	2	13	0	38	0	3
	multiple	mixed	42	Jacobson Vann	2018	USA	North America	Jacobson Vann, 2018	Patient reminder and recall interventions to improve immunization rates	To evaluate and compare the effectiveness of various types of patient reminder and recall interventions to improve receipt of immunizations.	systematic review	yes	75	children, from birth to 18 years, or adults who receive immunizations in any setting, including academic or non-academic, and developed or developing countries. We excluded studies of patients who were hospitalized for the study duration	clients or patients, any age	clinical	immunization	any disease	patient reminder or recall interventions, including telephone calls, autodialer calls, letters, postcards, text messages, combination of mail or telephone, or combination of patient reminder or recall with outreach;	text message, call, autodialer	any	any	any	no-intervention, standard practice activities that did not include patient reminder or recall interventions, media-based activities (e.g. campaigns)	digital	health care	improve receipt of immunizations (promote interventions that work in primary care settings to increase immunization coverage)	promote immunizations	health promotion or disease prevention	health education	14	6	7	1	0	yes	yes	text-based	yes	English, Español, فارسی, Français, 日本語, Bahasa Malaysia, Polski, 简体中文, 繁體中文	9	553	news, blogs, policy sources, twitter, facebook	2	62	6	37	0	3
	multiple	all	43	Janjua	2021	UK	Europe	Janjua, 2021	Digital interventions for the management of chronic obstructive pulmonary disease	To assess benefits and harms of digital interventions for managing COPD and apply Behaviour Change Technique (BCT) taxonomy to describe and explore intervention content.	systematic review	yes	14	adults (aged 18 years and over) who had a diagnosis of chronic obstructive pulmonary disease (COPD) according to established criteria (e.g. Global Initiative for Obstructive Lung Disease (GOLD) staging, European Respiratory Society (ERS), or American Thoracic Society (ATS) criteria)including adults with any comorbidities.	clients or patients, adults	clinical	COPD	respiratory	digital intervention with or without routine supported self-management	software programme, smartphone app, video conferencing (e.g. Skype), website (e.g. internet linked platform), call, telehealth reinforcement session	any	any	any	usual care, paper based interventions	not digital	health care	management of chronic obstructive pulmonary disease	disease management and monitoring	treatment	disease monitoring	17	0	0	6	11	yes	yes	text-based	yes	English, Español, فارسی, Français, 日本語, Bahasa Malaysia, Polski, Русский, 简体中文	9	29	policy sources, twitter, facebook	1	0	0	45	0	4
	multiple	all	44	Janjua	2021	UK	Europe	Janjua, 2021	Telehealth interventions: remote monitoring and consultations for people with chronic obstructive pulmonary disease (COPD)	To assess the effectiveness of telehealth interventions that allow remote monitoring and consultation and multi-component interventions for reducing exacerbations and improving quality of life, while reducing dyspnoea symptoms, hospital service utilisation, and death among people with COPD.	systematic review	yes	29	adults (aged 18 years and over) who had a diagnosis of COPD according to established criteria (e.g. Global Initiative for Chronic Obstructive Lung Disease (GOLD) staging, European Respiratory Society (ERS) or American Thoracic Society (ATS) criteria), including adults with any comorbidities.	clients or patients, adults	clinical	COPD	respiratory	Remote monitoring and Remote consultation (e.g. real-time contact with a healthcare professional) Interventions e.g. Telemonitoring intervention plus standard care, Proactive integrated care including remote home monitoring using Health Buddy System or Remote telemonitoring using a touch screen with a web cam for videoconferencing on discharge from hospital	website (e.g. web-based platform), software programme, video conferencing, app, text message, online diary	any	any	any	usual care	not digital	health care	monitoring and consultation for people with COPD	disease management and monitoring, communication between patients and healthcare professionals	treatment	disease monitoring	13	0	1	1	11	yes	yes	text-based	yes	English, Español, فارسی, 日本語, Bahasa Malaysia, 简体中文, 繁體中文	7	12	twitter, facebook	0	0	0	21	0	1
	multiple	all	45	Jawad	2019	UK	Europe	Jawad, 2019	Interventions using social networking sites to promote contraception in women of reproductive age	To evaluate the effectiveness of interventions using SNSs to promote the uptake of and adherence to contraception in reproductive-age women	systematic review	no	2	Women of reproductive age who may have initiated contraceptive use, switched to a different method or continued to use the same method. Reproductive age was defined as between 15 and 49 years of age as per the World Health Organization (WHO) definition.	clients or patients, any age	any	reproductive	genitourinary	Intervention 1: participants were shown videos and encouraged to use site. They were also sent quarterly emails with content. Intervention 2: Availability of a Facebook page with sexual health content	website (e.g. Facebook), online video, email	any	any internet-based	any	no intervention, only access to Facebook news page	digital	health care	promote the uptake of and adherence to contraception in reproductive-age women	sexual health promotion, medication/therapy adherence	health promotion or disease prevention	health education	NA	NA	NA	NA	NA	yes	yes	text-based	yes	English, Español, فارسی, Français, Hrvatski, 日本語, Bahasa Malaysia, Русский, ภาษาไทย, 简体中文, 繁體中文	11	13	twitter	0	0	0	22	0	0
	multiple	all	46	Kaner	2017	UK	Europe	Kaner, 2017	Personalised digital interventions for reducing hazardous and harmful alcohol consumption in community‐dwelling populations	To assess the effectiveness and cost-effectiveness of digital interventions for reducing hazardous and harmful alcohol consumption, alcohol-related problems, or both, in people living in the community, specifically: (i) Are digital interventions more effective and costeffective than no intervention (or minimal input) controls? (ii) Are digital interventions at least equally effective as face-to-f…	systematic review	yes	57	Participants were people living in the community whose alcohol consumption had been screened as hazardous or harmful (WHO 1992) and who were directed toward any digital intervention including web-based, mobile phone text messaging, smartphone apps, social networking, or stand alone computerbased technologies (including CD-ROMs).	clients or patients, any age	clinical	substance misuse	brain	Interventions were digital, defined as being delivered primarily through a programmable computer or mobile device (laptop, phone or tablet), and were responsive to user input to generate personalised content which aimed to change the participants’ alcohol-related behaviours. Interventions were not restricted to those accessible online.	app, feedback tool, website (e.g. homepage), programme (e.g. web-based), text message (SMS), facebook message, CD-ROM, email, self-paced slide presentation	any	compute or mobile device	any	no intervention, minimal intervention, face-to-face intervention, digital intervention	digital	health care	reducing hazardous and harmful alcohol consumption	alcohol	health promotion or disease prevention	lifestyle monitoring	7	0	4	3	0	yes	yes	text-based	yes	English, Deutsch, Español, فارسی , Français, Hrvatski, 日本語, Bahasa Malaysia, Русский, 简体中文	10	142	news, blogs, policy sources, twitter, facebook	4	7	1	107	0	10
	multiple	all	47	Kauppi	2014	Finland	Europe	Kauppi, 2014	Information and communication technology based prompting for treatment compliance for people with serious mental illness	To investigate the effects of (nformation and communication technology) ICT-based prompting to support treatment compliance in people with serious mental illness compared with standard care.	systematic review	yes	2	people with the diagnosis of serious mental illness. Adults, however defined, with schizophrenia or related disorders, including schizophreniform disorder, schizoaffective disorder and delusional disorder, again, by any means of diagnosis. We also included studies involving those with 'serious/chronic mental illness' or 'psychotic illness.	clients or patients, adults	clinical	schizophrenia	brain	information and communication technology (ICT) for prompt or combination of prompts by automatised or semi-automatised system, such as mobile text message, e-mail or other electronic device that has the stated purpose of encouraging compliance. Intervention 1: Electronic assistant device (including web cam, computerised information about treatment, such as; treatment plans, lab results, reminders…	text message (SMS), video conferencing	any	any	any	Usual care without electronic assistant device or standard care with no message or any other intensive approach	not digital	health care	prompting for treatment compliance for people with serious mental illness	medication/therapy adherence	treatment	adherence	4	0	2	2	0	yes	yes	text-based	yes	English, Español, Français, Hrvatski, 日本語	5	4	twitter	0	0	0	6	0	0
	multiple	mixed	48	Kew	2016	UK	Europe	Kew, 2016	Remote versus face‐to‐face check‐ups for asthma	To assess the safety and efficacy of conducting asthma check-ups remotely versus usual face-to-face consultations.	systematic review	yes	6	adults or children with a diagnosis of asthma without other long-term health conditions, unless investigators presented data for people with asthma separately	clients or patients, any age	clinical	asthma	respiratory	remote check-ups conducted with any form of technology (e.g. telephone calls, videoconferencing); Interventions e.g. telephone check-up with the asthma nurse or dose adjustment of oral corticosteroids guided by an internet-based management tool (internet group).	website, email, internet group	any	any	any	face-to-face care	not digital	health care	conducting asthma check-ups remotely	disease management and monitoring	treatment	disease monitoring	6	0	3	3	0	yes	yes	text-based	yes	English, Deutsch, Español, فارسی, Français, Hrvatski, 日本語, Bahasa Malaysia, Polski, Русский, தமிழ், ภาษาไทย, 繁體中文	13	41	blogs, policy sources, twitter, facebook	2	0	1	46	0	4
	multiple	mixed	49	Kew	2016	UK	Europe	Kew, 2016	Home telemonitoring and remote feedback between clinic visits for asthma	To assess the efficacy and safety of home telemonitoring with healthcare professional feedback between clinic visits, compared with usual care.	systematic review	yes	18	adults or children with a diagnosis of asthma without other long-term health conditions, unless investigators presented data for people with asthma separately	clients or patients, any age	clinical	asthma	respiratory	home telemonitoring of asthma between clinic visits, using any form of technology (e.g. telephone calls, emails, text messages, online software). Intervention focus on e.g. Internet-based device, programme or website for participants to record and transmit a range of symptom, medication or lung function data to the healthcare professional	app, call, programme (e.g. internet-based), text message, website (e.g. web group), email	any	any internet-based	any	usual care, minimal intervention such as an education session, a personalised asthma action plan, asthma diary (data were not immediatly shared with healthcare professionals)	not digital	health care	home telemonitoring to provide feedback between clinic visits	disease management and monitoring, communication between patients and healthcare professionals	treatment	disease monitoring	7	0	3	2	2	yes	yes	text-based	yes	English, Deutsch, Español, فارسی, Français, 日本語 , Bahasa Malaysia, Русский, ภาษาไทย, 繁體中文	10	19	twitter, facebook	0	0	0	32	0	2
	multiple	mixed	50	Khan	2015	Australia	Australia	Khan, 2015	Telerehabilitation for persons with multiple sclerosis	To investigate the effectiveness and safety of telerehabilitation intervention in pwMS for improved patient outcomes. Specifically, this review addresses the following questions: does telerehabilitation achieve better outcomes compared with traditional face-to-face intervention; and what types of telerehabilitation interventions are effective, in which setting and influence which specific outcome…	systematic review	no	9	adults (18 years and over) with a confirmed diagnosis of multiple sclerosis (MS) and all disease subgroups (relapsing remitting, secondary progressive and progressive MS).	clients or patients, adults	clinical	multiple sclerosis	brain	all modalities (type, duration, frequency and intensity) of telerehabilitation intervention, using telecommunication technology as the delivery medium, such as internet, videoconferencing, telephone and virtual reality, aimed at achieving patient-centred goals or enhancing function and participation.	video conferencing, software programme, game, website	any telerehabilitation	telerehabilitation	any	wait-list participants, usual care	not digital	health care	telerehabilitation for persons with multiple sclerosis	medical rehabilitation	treatment	rehabilitation	9	0	0	8	1	yes	yes	text-based	yes	English, Deutsch, Español, فارسی, Français, Hrvatski, 日本語, Bahasa Malaysia, Русский, ภาษาไทย	10	11	twitter, wikipedia	0	0	0	13	0	0
	multiple	all	51	Kuster	2017	Thailand	Asia	Kuster, 2017	Computer‐based versus in‐person interventions for preventing and reducing stress in workers	To compare the effects of computer-based interventions versus in-person interventions for preventing and reducing stress in workers	systematic review	no	2	participants were full-time, part-time, or self-employed working individuals over 18 years of age.	clients or patients, adults	any	stress	brain	any type of worker-focused web-based stress management intervention, aimed at preventing or reducing work-related stress	software programme, video conferencing	not mobile	computer	computer	inperson intervention with the same educational content	not digital	health care	preventing and reducing stress in workers	disease prevention and health promotion	health promotion or disease prevention	lifestyle monitoring	1	0	0	0	1	yes	yes	text-based	yes	English, Deutsch, Español, فارسی , Français, 日本語 , Bahasa Malaysia, Русский, ภาษาไทย, 简体中文, 繁體中文	11	22	twitter, facebook	0	0	0	34	0	2
	multiple	all	52	Laver	2017	Australia	Australia	Laver, 2017	Virtual reality for stroke rehabilitation	Primary objective: to determine the efficacy of virtual reality compared with an alternative intervention or no intervention on upper limb function and activity. Secondary objectives: to determine the efficacy of virtual reality compared with an alternative intervention or no intervention on: gait and balance, global motor function, cognitive function, activity limitation, participation restricti…	systematic review	yes	72	diagnosis of stroke, defined by the World Health Organization as "a syndrome of rapidly developing symptoms and signs of focal, and at times global, loss of cerebral function lasting more than 24 hours or leading to death with no apparent cause other than that of vascular origin". We included people who were 18 years and older with all types of stroke, all levels of severity, and at all stages po…	clients or patients, adults	clinical	stroke	brain	virtual reality interventions that met the following definition: "an advanced form of human-computer interface that allows the user to 'interact' with and become 'immersed' in a computer-generated environment in a naturalistic fashion"	Wii sports game, driving simulator, Interactive Rehabilitation and Exercise System, games, software package, walking real-time video images, Virtual tasks, 3D training, Visual Feedback Training	any virtual reality	virtual reality	any	no intervention, convention physical therapy, usual care, Wii gaming system	digital	health care	treatment approaches in stroke rehabilitation for upper limb function and activity	medical rehabilitation	treatment	rehabilitation	8	0	1	7	0	yes	yes	text-based	yes	English, Deutsch, Español, فارسی, Français, Hrvatski, 日本語, Bahasa Malaysia, Polski, Português, Русский	11	150	news, blogs, policy sources, twitter, patent, facebook, wikipedia, google	1	4	1	145	0	9
	multiple	mixed	53	Laver	2020	Australia	Australia	Laver, 2020	Telerehabilitation services for stroke	To determine whether the use of telerehabilitation leads to improved ability to perform activities of daily living amongst stroke survivors when compared with (1) in-person rehabilitation (when the clinician and the patient are at the same physical location and rehabilitation is provided face-to-face); or (2) no rehabilitation or usual care. Secondary objectives were to determine whether use of t…	systematic review	yes	22	All study participants had received a clinical diagnosis of stroke as defined by the World Health Organization ("a syndrome of rapidly developing symptoms and signs of focal, and at times global, loss of cerebral function lasting more than 24 hours or leading to death with no apparent cause other than that of vascular origin"). We included people with all types of stroke, at all levels of severit…	clients or patients, any age	clinical	stroke	brain	telerehabilitation: "the delivery of rehabilitation services via information and communication technologies". Interactive and communication technologies included the telephone, the Internet, virtual reality, and monitoring via sensors or wearable devices.	Telephone Tracking (FITT), call, video (e.g. live or on web portal), tracking software, teleconferencing (e.g. WebeX or Skype), programme, game, 3D animation exercise video, 3D interactive games, software, virtual reality programme, email, online chat, virtual online library	any telerehabilitation	telerehabilitation	any	standard care, telerehabiliation intervention	digital	health care	delivering rehabilitation services e.g. to improve the ability to perform activities of daily living amongst stroke survivors	medical rehabilitation	treatment	rehabilitation	8	0	3	5	0	yes	yes	text-based	yes	English, Deutsch, Español, فارسی, Français, Hrvatski, 日本語, 한국어, Bahasa Malaysia, Русский, ภาษาไทย, 简体中文, 繁體中文	13	66	twitter, facebook, wikipedia	0	0	0	84	0	2
	multiple	mixed	54	Leon	2020	South Africa	Africa	Leon, 2020	Routine Health Information System (RHIS) improvements for strengthened health system management	To assess the effects of interventions to improve routine health information systems in terms of RHIS performance, and also, in terms of improved health system management performance, and improved patient and population health outcomes	systematic review	no	6	health managers and health workers (for example nurses, doctors), including lay health workers, at all levels of the health system (for example clinic, hospital, district, regional, national levels).	healthcare professionals	NA	NA	NA	any intervention aimed at improving the Routine Health Information System (RHIS) as a part of the health system (e.g. Technical infrastructure, processes and skills, Organisational culture and practice regarding the RHIS or Behavioural factors influencing the functioning and use of the RHIS)	SMS and web-based reporting and resupply system	any	Routine Health Information System	any	no intervention, standard paper-based information collection system	not digital	health care	health system management improvements	support systems for primary healthcare	management	support systems	26	0	7	1	18	yes	yes	text-based	yes	English, Español, فارسی, Français, 日本語, 한국어, Bahasa Malaysia, ภาษาไทย, 简体中文	9	17	twitter	0	0	0	30	0	0
	multiple	all	55	Linden	2016	UK	Europe	Linden, 2016	Technological aids for the rehabilitation of memory and executive functioning in children and adolescents with acquired brain injury	To assess the effects of technology-based interventions compared to placebo intervention, no treatment, or other types of intervention, on the executive functioning and memory of children and adolescents with acquired brain injury.	systematic review	yes	4	children and adolescents (aged 0 to 19 years) who had sustained an acquired brain injury (ABI).	clients or patients, children	clinical	acquired brain injury (ABI)	brain	use of a technology based intervention on the cognitive functioning of children and adolescents. Counselor-Assisted Problem Solving (CAPS), TEACHwareTM computer program, Teen Online Problem Solving (TOPS) and Family Problem Solving	website	any telerehabilitation	any	any	internet resources (placebo), traditional therapy/community school programs	digital	health care	rehabilitation of memory and executive functioning in children and adolescents with acquired brain injury	medical rehabilitation	treatment	rehabilitation	2	0	0	0	2	yes	yes	text-based	yes	English, Español, فارسی, Hrvatski	4	17	blogs, twitter, facebook	0	0	1	11	0	3
	multiple	mixed	56	Lopez	2014	USA	North America	Lopez, 2014	Behavioral interventions for improving dual‐method contraceptive use	We examined comparative studies of behavioral interventions for improving use of dual methods of contraception. Dual-method use refers to using condoms as well as another modern contraceptive method. Our intent was to identify eIective interventions for preventing pregnancy as well as HIV/STI transmission.	systematic review	no	4	participants were heterosexual, could have been men or women and were at risk for pregnancy or HIV/STI. We did not include studies that focused on people with a chronic health condition, such as lupus or diabetes, or those with a known psychiatric or substance abuse disorder.	clients or patients, any age	any	reproductive	genitourinary	The behavioral intervention had an educational or counseling component to encourage or improve the use of dual methods of contraception. The intervention had to address preventing pregnancy as well as the transmission of HIV/STI.	unspecified focus (tailored computer sessions)	not mobile	computer	computer	computer-delivered control condition	digital	health care	improving dual-method contraceptive use	sexual health promotion	health promotion or disease prevention	health education	NA	NA	NA	NA	NA	yes	yes	text-based	yes	English, Español, Français, 繁體中文	4	1	twitter	0	0	0	2	0	0
	multiple	mixed	57	Lynch	2018	Australia	Australia	Lynch, 2018	Activity monitors for increasing physical activity in adult stroke survivors	To summarise the available evidence regarding the effectiveness of commercially available, wearable activity monitors and smartphone applications for increasing physical activity levels in people with stroke.	systematic review	yes	4	Participants were adults (aged 18 and over) with a diagnosis of stroke, who were in a hospital settings or living in the community	clients or patients, adults	clinical	stroke	brain	interventions that examined the effectiveness or feasibility of the use of activity monitors for increasing physical activity levels within hospital or community settings	Fitbit online dashboard software	mobile	Fitbit One	wearable	usual inpatient rehabilitation	not digital	health care	increasing physical activity in adult stroke survivors	physical activity and sedentary behaviour	treatment	disease monitoring	5	0	0	2	3	yes	yes	text-based	yes	English, Deutsch, Español, فارسی, Français, Bahasa Malaysia, Polski, Русский, 简体中文	9	77	blogs, twitter, facebook	0	0	1	107	0	2
	multiple	mixed	58	Malaguti	2021	Australia	Australia	Malaguti, 2021	Supervised maintenance programmes following pulmonary rehabilitation compared to usual care for chronic obstructive pulmonary disease	To determine whether supervised pulmonary rehabilitation maintenance programmes improve health-related quality of life (HRQoL), exercise performance, and health care utilisation in COPD patients compared with usual care. Secondly, to examine in subgroup analyses the impact of supervision frequency and model (remote or in-person) during the supervised maintenance programme.	systematic review	yes	21	adults (aged 18 years and older) with a diagnosis of COPD (e.g. according to Global Initiative for Chronic Obstructive Lung Disease (GOLD) criteria, or the study author’s definition), who had undertaken a pulmonary rehabilitation programme. We excluded participants who had a primary diagnosis of another chronic pulmonary disease such as asthma, bronchiectasis, cystic fibrosis, and interstitial lu…	clients or patients, adults	clinical	COPD	respiratory	studies that compared maintenance pulmonary rehabilitation to attention control or usual care. Maintenance pulmonary rehabilitation was defined as supervised exercise training at a lower frequency than the initial pulmonary rehabilitation program, with or without other components such as education and self-management training. Remote supervision could be provided by using, for instance, technolog…	web-based application (HappyAir™ App)	any telerehabilitation	any	any	usual care	not digital	health care	pulmonary rehabilitation	medical rehabilitation	treatment	rehabilitation	5	0	1	4	0	yes	yes	text-based	yes	English, Deutsch, Español, فارسی, Français, 日本語, 한국어, Bahasa Malaysia, Polski, 繁體中文	10	27	twitter, facebook	0	0	0	47	0	1
	multiple	mixed	59	Manyande	2015	Australia	Australia	Manyande, 2015	Non‐pharmacological interventions for assisting the induction of anaesthesia in children	To assess the effects of non-pharmacological interventions in assisting induction of anaesthesia in children by reducing their anxiety, distress or increasing their co-operation.	systematic review	yes	28	children aged up to 17 years and down to one month which received inhalational anaesthesia	clients or patients, children	clinical	any	any disease	any non-pharmacological intervention implemented on the day of surgery such as psychological (cognitive or behavioural) interventions (distraction, cognitive tasks, hypnosis, virtual reality) or equipment modification (disguised anaesthesia delivery system)	interactive computer package, video games	any	any	any	Educational pamphlet alone, usual traditional distraction techniques (imagery, story telling, game playing, non-procedural talk, humour), no intervention control	not digital	health care	reducing anxiety and improving cooperation in children	anxiety reduction	treatment	therapy	12	0	0	2	10	yes	yes	text-based	yes	English, Deutsch, Español, فارسی, Hrvatski	5	11	twitter, facebook, wikipedia, video uploader	0	0	0	11	0	3
	multiple	all	60	Marcano Belisario	2013	UK	Europe	Marcano Belisario, 2013	Smartphone and tablet self management apps for asthma	To assess the effectiveness, cost-eKectiveness and feasibility of using smartphone and tablet apps to facilitate the self management of individuals with asthma	systematic review	no	2	participants with clinician-diagnosed asthma in any care setting. We included individuals without a diagnosis of asthma only if they were a parent to, or caregiver for, a patient with asthma. We did not make exclusions on the basis of age, gender or any other sociodemographic characteristic of the participants	clients or patients, carers, any age	clinical	asthma	respiratory	include health app accessible via a smartphone and/or tablet computer, to facilitate asthma self management.	mobile telephone-based interactive self care software, app	mobile	mobile phone	mobile phone, tablet	paper-based asthma self management	not digital	health care	self management of individuals with asthma	disease management and monitoring	treatment	disease monitoring	8	0	0	8	0	yes	yes	text-based	yes	English, Español, Français	3	41	blogs, policy sources, twitter, facebook	2	0	2	36	0	1
	multiple	mixed	61	Mayo‐Wilson	2013	UK	Europe	Mayo‐Wilson, 2013	Media‐delivered cognitive behavioural therapy and behavioural therapy (self‐help) for anxiety disorders in adults	To assess the effects of media-delivered behavioural and cognitive behavioural therapies for anxiety disorders in adults.	systematic review	yes	97	Adults (older than 18 years) with an anxiety disorder (as measured through diagnostic interview or questionnaire) other than posttraumatic stress disorder (PTSD) or acute stress disorder were included. We excluded PTSD and acute stress disorder, which diIer from other anxiety disorders-	clients or patients, adults	clinical	anxiety disorder	brain	Interventions must have delivered cognitive behavioural therapy (CBT) or behavioural therapy (BT) using printed materials, audio recordings, video recordings, or computers (including Internet), or via some combination of media. It must have been possible to use them as stand-alone interventions (i.e. without a therapist), but we included studies with researcher or therapist contact and support. C…	web page/website, PDF file, treatment platform with e-mail funtion, text message, internet forum, SMS, email, computer programme with video component, (online) programme,	any	any internet-based	any	no treatment (including wait-list and attention controls), face-to-face intervention	not digital	health care	therapy (self-help) for anxiety disorders	disease treatment	treatment	therapy	8	0	2	3	3	yes	yes	text-based	yes	English, Español, Français, Hrvatski	4	20	twitter, wikipedia	0	0	0	26	0	0
	multiple	all	62	McCabe	2017	Ireland	Europe	McCabe, 2017	Computer and mobile technology interventions for self‐management in chronic obstructive pulmonary disease	To evaluate the effectiveness of interventions delivered by computer and by mobile technology versus face-to-face or hard copy/digital documentary-delivered interventions, or both, in facilitating, supporting, and sustaining self-management among people with COPD.	systematic review	yes	3	adult participants over the age of 18 with a clinical diagnosis of COPD according to Global Initiative for Chronic Obstructive Lung Disease criteria (GOLD 2016), at any stage of illness and who use, or have access to, technology, for example, personal computer, tablet, or smartphone, to help them manage their illness	clients or patients, adults	clinical	COPD	respiratory	remote and Web 2.0-based interventions delivered via technologies that give patients access to ehealth information to change behaviours towards self-management of COPD.	Web portal, app	any	any internet-based	any	face-to-face/digital and/or written support	digital	health care	self-management in chronic obstructive pulmonary disease	disease management and monitoring	treatment	disease monitoring	5	0	1	4	0	yes	yes	text-based	yes	English, Deutsch, Español, فارسی, Français, 日本語, Bahasa Malaysia, Polski, Русский, 简体中文	10	37	news, policy sources, twitter, facebook	2	2	0	25	0	2
	multiple	mixed	63	McLean	2010	UK	Europe	McLean, 2010	Telehealthcare for asthma	To assess the effectiveness of telehealthcare interventions in people with asthma.	systematic review	yes	21	children and adults with clinician-diagnosed asthma. We included studies conducted in both primary and secondary care settings. We focused on studies which looked exclusively at people with asthma; people with chronic obstructivepulmonary disease (COPD) were not included.	clients or patients, any age	clinical	asthma	respiratory	proactive use of information and communication technologies (ICT) to provide the information the health professional requires to make their decisions and then feedback of their advice to the patient (e.g. Video or telephone links between patient and healthcare professionals in real time or using store-and-forward technologies, Systems of care using Internet-based telecommunication; these could be…	video conferencing, website, web-based application, computerised interactive asthma self-management and education programme, internet-based monitoring programme, text message, electronic diary	any	any internet-based	any	face-to-face visits, pen & paper, traditional treatment, specialist care	not digital	health care	telehealthcare systems for delivering asthma care	disease management and monitoring	treatment	therapy	NA	NA	NA	NA	NA	yes	yes	text-based	yes	English, Español, Français	3	23	news, blogs, policy source, twitter, facebook	2	1	1	2	0	1
	multiple	mixed	64	McLean	2011	UK	Europe	McLean, 2011	Telehealthcare for chronic obstructive pulmonary disease	To review the effectiveness of telehealthcare for COPD compared with usual face-to-face care.	systematic review	yes	10	any	clients or patients, any age	clinical	COPD	respiratory	Focus on the proactive use of technology to provide the information the healthcare professional required to make their decisions (e.g. Video or telephone links with healthcare professionals in real time or using store and forward technologies, Systems of care using Internet-based telecommunication with healthcare professionals or other systems of remote healthcare)	videoconferencing, remote video system (for mobile/virtual home visits), web-based patient management module	any	any internet-based	any	access to the call centre, education and home visits, standard home health care, face-to-face	not digital	health care	healthcare for patients with COPD	disease management and monitoring	management	support systems	NA	NA	NA	NA	NA	yes	yes	text-based	yes	English, Español, Français	3	24	blogs, policy source, twitter, facebook, wikipedia	2	0	2	2	0	1
	multiple	all	65	Murray	2005	UK	Europe	Murray, 2005	Interactive Health Communication Applications for people with chronic disease	To assess the effects of IHCAs for people with chronic disease	systematic review	yes	24	People of all ages with chronic disease. This includes children, as long as the intervention was able to be used by the child. Common chronic diseases include diabetes mellitus, ischaemic heart disease, asthma, chronic obstructive pulmonary disease, epilepsy, Parkinson's disease, Alzheimer's disease, arthritis and renal failure	clients or patients, any age	clinical	chronic disease	any disease	any package that required the user to interact directly with any form of computer, and contained health information plus at least one of peer support, decision support or behaviour change support, and was not defined by the authors of the paper as a decision aid or computerised cognitive behavioural therapy.	Interactive multimedia computer programme (text, graphics, animation, sound, video clips), online discussion group, computer video game, CD-ROM, email, interactive video disc	any	any internet-based	any	normal care, non-interactive forms of patient education, telephone call, entertainment or general health video	digital	health care	provide health information with online peer support, decision support, or help with behaviour change	peer support; education for patients	health promotion or disease prevention	health education	NA	NA	NA	NA	NA	yes	yes	text-based	yes	English, Deutsch, Español, Bahasa Malaysia	4	10	policy sources, twitter	2	0	0	4	0	0
	multiple	mixed	66	Murtagh	2020	Ireland	Europe	Murtagh, 2020	Interventions outside the workplace for reducing sedentary behaviour in adults under 60 years of age	Primary= to assess effects on sedentary time of non-occupational interventions for reducing sedentary behaviour in adults under 60 years of age Secondary= to describe other health effects and adverse events or unintended consequences of these interventions, to determine whether specific components of interventions are associated with changes in sedentary behaviour and to identify if there are any…	systematic review	yes	13	community-dwelling adults aged 18 to 59 years who are free from pre-existing medical conditions that may limit participation in the intervention	clients or patients, adults	any	any	any disease	Counselling/education to reduce and self-monitor sedentary behaviour, limits/controls placed on screen time, environmental change interventions, for example, point-ofdecision prompts to encourage standing, multi-component lifestyle interventions that include a sedentary behaviour element, community-level interventions that specifically aim to address sedentary behaviour.	app, online system with email contact and homepage, text message	any	any internet-based	any	no intervention, attention controls (e.g. text message)	digital	health care	reducing sedentary behaviour in adults outside the workplace	physical activity and sedentary behaviour	health promotion or disease prevention	lifestyle monitoring	7	0	1	3	3	yes	yes	text-based	yes	English, Deutsch, Español, فارسی, Français, 日本語, 한국어, Bahasa Malaysia, Polski, Português, Русский, ภาษาไทย, 简体中文 , 繁體中文	14	46	blogs, twitter, facebook	0	0	2	53	0	3
	single	all	67	Nagendran	2013	UK	Europe	Nagendran, 2013	Virtual reality training for surgical trainees in laparoscopic surgery	To assess the benefits (increased surgical proficiency and improved patient outcomes) and harms (potentially worse patient outcomes) of supplementary virtual reality training of surgical trainees with limited laparoscopic experience	systematic review	yes	8	surgical trainees (with prior limited laparoscopic experience) training in laparoscopic surgery	healthcare professionals	NA	NA	NA	laparoscopic surgical training using a virtual reality simulator	simulation programme	any virtual reality	virtual reality	any	traditional training, in-job training, or training using a box-trainer	not digital	health care	Virtual reality training for trainees	medical training	management	medical training	3	0	0	0	3	yes	yes	text-based	yes	English, Español, Français	3	72	news, blogs, twitter	0	8	1	3	0	0
	single	all	68	Noone	2020	Ireland	Europe	Noone, 2020	Video calls for reducing social isolation and loneliness in older people: a rapid review	to assess the effectiveness of video calls for reducing social isolation and loneliness in older adults. The review also sought to address the effectiveness of video calls on reducing symptoms of depression and improving quality of life.	rapid review	yes	3	adults over the age of 65 years without major neurocognitive disorders, or sight and hearing impairments.	clients or patients, adults	clinical	social isolation	brain	interventions that used the internet to facilitate video calls through computers, smartphones or tablets with the intention of reducing loneliness or social isolation	videoconferencing	any	any	any	usual care	not digital	health care	reducing social isolation and loneliness in older people	reduction of social isolation and loneliness	health promotion or disease prevention	lifestyle monitoring	3	0	0	0	3	yes	yes	text-based	yes	English, Deutsch, Español, فارسی, Français, Hrvatski, 日本語, Bahasa Malaysia, Polski, Português, Русский, ภาษาไทย, 简体中文, 繁體中文	14	207	news, blogs, policy sources, twitter, facebook, wikipedia	2	2	5	246	0	4
	multiple	all	69	Odendaal	2020	South Africa	Africa	Odendaal, 2020	Health workers’ perceptions and experiences of using mHealth technologies to deliver primary healthcare services: a qualitative evidence synthesis	To synthesise qualitative research evidence on health workers' perceptions and experiences of using mHealth technologies to deliver primary healthcare services, and to develop hypotheses about why some technologies are more effective than others.	systematic review	no	43	health workers (i.e. professionals, paraprofessionals and lay health workers) who were involved in providing primary healthcare services to clients and any other individuals or groups involved in delivering and managing mHealth programmes which aimed to provide or support primary healthcare services to clients	healthcare professionals	NA	NA	NA	mHealth devices were defined as mobile devices that are used to create, store, retrieve, and transmit data in real time between users. interventions in which health workers used mobile devices to provide and support any type of primary healthcare service, which revolved around uni- and bi-directional communication between health workers and clients, between health workers themselves, and between …	SMS/MMS, notification/reminder, software, audio recording, Whatsapp, call, voice message	mobile	mobile devices	any	no	no comparison	health care	deliver primary healthcare services	support systems for primary healthcare	management	support systems	NA	NA	NA	NA	NA	yes	yes	text-based	yes	English, Deutsch, Español, فارسی, Français, 日本語 , Bahasa Malaysia, Русский, ภาษาไทย, 简体中文, 繁體中文	11	41	policy sources, twitter, facebook, wikipedia	1	0	0	57	0	3
	multiple	all	70	Olthuis	2016	Canada	North America	Olthuis, 2016	Therapist‐supported Internet cognitive behavioural therapy for anxiety disorders in adults	To assess the effects of therapist-supported Internet CBT (ICBT) on remission of anxiety disorder diagnosis and reduction of anxiety symptoms in adults as compared to waiting list control, unguided CBT, or face-to-face CBT. Effects of treatment on quality of life and patient satisfaction with the intervention were also assessed	systematic review	yes	38	Participants (>18) with a primary diagnosis of an anxiety disorder according to the DSM-III, DSM-III-R, DSMIV, DSM-IV-TR, ICD-9 or ICD-10 diagnostic criteria. Diagnosis: panic disorder (PD) with or without agoraphobia, agoraphobia without a history of panic, social phobia (social anxiety disorder), post-traumatic stress disorder (PTSD), acute stress disorder, obsessive compulsive disorder (OCD), …	clients or patients, adults	clinical	anxiety disorder	brain	To be considered an Internet intervention, CBT must have been delivered over the Internet through the use of web pages or email, or both. Crucially, Internet interventions must have included therapist support but this interaction could not be face-to-face.	online modules, email, online discussion forum	any	any internet-based	any	live exposure, online discussion group, email, face-to-face, waiting list, internet-based but unguided	digital	health care	cognitive behavioural therapy for anxiety disorders	disease treatment	treatment	therapy	12	0	1	7	4	yes	yes	text-based	yes	English, Deutsch, Español, فارسی, Français, Hrvatski, 日本語, Bahasa Malaysia, Русский, 繁體中文	10	50	news, blogs, policy sources, twitter, facebook, wikipedia	2	1	1	39	0	3
	multiple	mixed	71	Pal	2013	UK	Europe	Pal, 2013	Computer‐based diabetes self‐management interventions for adults with type 2 diabetes mellitus	To assess the effects on health status and health-related quality of life of computer-based diabetes self-management interventions for adults with type 2 diabetes mellitus.	systematic review	yes	16	Adult patients with type 2 diabetes mellitus. Adult patients were defined as patients aged 18 and over.	clients or patients, adults	clinical	diabetes mellitus	endocrine	Computer-based software applications that respond to user input and aim to generate tailored content to improve one or more of the following self-management domains through feedback, tailored advice, reinforcement and rewards, patient decision support, goal setting or reminders.	online forum, alarm/reminder, text message, mobile phone-based software, unknown focus (touch screen assessment, internet-based interventions, computer-based education sessions)	not mobile	computer	computer	usual care, printed information, touch screen assessment but no feedback	digital	health care	self-management interventions for type 2 diabetes mellitus patients	disease management and monitoring, education for patients, peer support	treatment	disease monitoring	7	2	3	2	0	yes	yes	text-based	yes	English, Deutsch, Español, فارسی, Français, Hrvatski, 日本語, Bahasa Malaysia, Polski, Русский	10	77	news, blogs, policy source, twitter, facebook, wikipedia	1	2	2	62	0	4
	multiple	all	72	Palmer	2020	UK	Europe	Palmer, 2020	Targeted client communication via mobile devices for improving sexual and reproductive health	To assess the effects of Targeted client communication (TCC) via mobile devices on adolescents' knowledge, and on adolescents’ and adults' sexual and reproductive health behaviour, health service use, and health and well-being	systematic review	yes	33	Adolescent and youth populations (ages 10 to 24 years) as potential users of SRH services, where age was disaggregated or where there was explicit mention that at least 70% of participants were between ages of 10 and 24 years; Adult users or potential users of poor sexual and reproductive health (SRH) services, where 70% of the participants were above the age of 24, or where age disaggregation fo…	clients or patients, any age	any	reproductive	genitourinary	TCC delivered via mobile devices, where the content of the communication was intended to improve poor sexual and reproductive health (SRH).	SMS, phone call/ voice call	mobile	mobile devices	any	standard care/no intervention, digital non-targeted communication	digital	health care	improving sexual and reproductive health via targeted client communication	targeted client communication, sexual health promotion	health promotion or disease prevention	health education	18	0	0	11	7	yes	yes	text-based	yes	English, Deutsch, Español, فارسی, Français, 日本語, 한국어, Bahasa Malaysia, 简体中文, 繁體中文	10	64	news, twitter, facebook	0	7	0	24	0	3
	multiple	all	73	Palmer	2020	UK	Europe	Palmer, 2020	Targeted client communication via mobile devices for improving maternal, neonatal, and child health	To assess the effects of Targeted client communication (TCC) via mobile devices on health behaviour, service use, health, and well-being for maternal, neonatal, and child health (MNCH).	systematic review	yes	27	pregnant and postpartum women up to six weeks after birth, and their partners or others who supported them (where pregnancy status had not been disaggregated, studies in which at least 70% of women were pregnant or up to six weeks postpartum); pregnant and postpartum women up to six weeks after birth living with HIV, and their partners or others who supported them (where HIV status had not been d…	clients or patients, carers, adults	any	reproductive	genitourinary	Targeted client communication delivered via mobile devices, where the content of the communication was intended to improve maternal, new-born, or child health, or a combination of these.	reminder text messages/SMS, voice call, internet-based web-to-SMS (Bulk SMS) service, automated text message, email, video and audiovisual messages	mobile	mobile phone	mobile phone	standard care/ no intervention, digital non-targeted communication	digital	health care	improving maternal, neonatal, and child health via targeted client communication	targeted client communication	health promotion or disease prevention	health education	20	0	0	15	5	yes	yes	text-based	yes	English, Deutsch, Español, فارسی, Français, 日本語, 한국어, Bahasa Malaysia, Русский, 简体中文	10	13	blogs, twitter, facebook	0	0	1	8	0	1
	multiple	all	74	Palmer	2021	UK	Europe	Palmer, 2021	Mobile phone‐based interventions for improving adherence to medication prescribed for the primary prevention of cardiovascular disease in adults	To establish the effectiveness of interventions delivered by mobile phone to improve adherence to medication prescribed for the primary prevention of Cardiovascular disease (CVD) in adults	systematic review	yes	14	adults (aged 18 years and over) who have been prescribed medication for the primary prevention of CVD. As this review focuses on the primary prevention of CVD, we only included studies involving participants who had not had a prior CVD event, defined as: a previous myocardial infarction, stroke, revascularisation procedure (coronary artery bypass grafting or percutaneous coronary intervention), p…	clients or patients, adults	clinical	cardiovascular	cardiovascular	interventions delivered wholly or partly by mobile phone to improve adherence to cardiovascular medications prescribed for the primary prevention of CVD. Any mobile phone-specific delivery mechanism, including short messaging service (SMS), multimedia messaging (MMS), applications (apps) and Interactive Voice Response	text message/SMS, mobile application/app, phone call, mobile phone-based intervention programme, web interface,	mobile	mobile device	mobile phone	usual care, booklet, written information, 'passive' text messages	digital	health care	improving adherence to medication prescribed for the primary prevention of cardiovascular disease	medication/therapy adherence	treatment	adherence	5	0	1	3	1	yes	yes	text-based	yes	English, Español, فارسی, Français, 한국어, Português, ภาษาไทย, 简体中文	8	8	twitter	0	0	0	11	0	0
	multiple	all	75	Petkovic	2021	Canada	North America	Petkovic, 2021	Behavioural interventions delivered through interactive social media for health behaviour change, health outcomes, and health equity in the adult population	We aimed to assess the effectiveness of interactive social media interventions, in which adults are able to communicate directly with each other, on changing health behaviours, body functions, psychological health, well-being, and adverse effects. Our secondary objective was to assess the effects of these interventions on the health of populations who experience health inequity as defined by PROG…	systematic review	yes	88	members of the general population aged 18 years and older or with mixed populations (e.g. youth aged 15 to 24), if disaggregated data for participants aged 18 years and older were available or if the study reported that the population is mostly over 18 years of age (i.e. 70% or more of the population is 18 years of age or older). We included people from the general population, as well as particip…	clients or patients, any age	any	any	any disease	social media: "activities, practices, and behaviours among communities of people who gather online to share information, knowledge, and opinions using conversational media…that make it possible to create and easily transmit content in the form of words, pictures, videos, and audios". The social media intervention must have allowed for interaction including two-way communication between the user a…	Facebook (discussion group or page), Whatsapp group, web-based video recordings, peer-to-peer discussion forum, video conferencing, website, online programme, mobile app, PowerPoint presentation, WeChat group, email, text message, technology-mediated communication with a health coach, call	any	any internet-based	any	no intervention, non-social media intervention, active social media comparator	digital	health care	changing health behaviours, body functions, psychological health, well-being, and adverse effects	physical activity and sedentary behaviour, alcohol, smoking, sexual health, maternity/neonatal care, peer support	health promotion or disease prevention	lifestyle monitoring	5	0	0	3	2	yes	yes	text-based	yes	English, Deutsch, Español, فارسی, Français, Hrvatski, 日本語, 한국어, Bahasa Malaysia, Polski	10	37	news, twitter	0	2	0	37	0	0
	single	all	76	Piromchai	2015	Australia	Australia	Piromchai, 2015	Virtual reality training for improving the skills needed for performing surgery of the ear, nose or throat	1. To assess whether surgeons undertaking virtual reality simulation-based training achieve surgical ('patient') outcomes that are at least as good as, or better than, those achieved through conventional training methods. 2. To assess whether there is evidence from either the operating theatre, or from controlled (simulation centre-based) environments, that virtual reality-based surgical training…	systematic review	yes	9	All types of surgical trainees in ear, nose or throat surgery (residents, fellows, training otolaryngologists) and medical students.	healthcare professionals	NA	NA	NA	virtual reality surgical simulation into ear, nose and throat surgical training programmes.	simulation programme	any virtual reality	virtual reality	any	conventional training, textbook reading	not digital	health care	Virtual reality training for trainees	medical training	management	medical training	6	0	0	4	2	yes	yes	text-based	yes	English, Español, فارسی, Français, Hrvatski, Русский	6	8	twitter	0	0	0	12	0	0
	multiple	mixed	77	Pollock	2014	UK	Europe	Pollock, 2014	Interventions for improving upper limb function after stroke	To carry out a Cochrane overview by synthesising systematic reviews of interventions provided to improve upper limb function after stroke.	overview of reviews	no	40	participants are adults with a clinical diagnosis of stroke	clients or patients, adults	clinical	stroke	brain	primary aim of the intervention was to improve functional recovery, or reduce impairment, of the upper limb, regardless of the outcome measures reported. One Cochrane review investigated the effects of virtual reality and interactive video-gaming on function after stroke	interactive video-gaming, computer-based training programmes	any virtual reality	virtual reality	any	other treatment, usual care	not digital	health care	stroke rehabilitation	medical rehabilitation, disease treatment	treatment	rehabilitation	NA	NA	NA	NA	NA	yes	yes	text-based	yes	English, Deutsch, Español, Français, Hrvatski, 日本語 , Русский, தமிழ்	8	85	news, blogs, policy sources, twitter, facebook, wikipedia, google	1	2	3	61	0	5
	multiple	mixed	78	Posadzki	2016	Singapore	Asia	Posadzki, 2016	Automated telephone communication systems for preventive healthcare and management of long‐term conditions	To assess the effects of ATCS (automated telephone communication systems) for preventing disease and managing long-term conditions on behavioural change, clinical, process, cognitive, patient-centred and adverse outcomes.	systematic review	yes	132	consumers, including carers, who received ATCS for prevention or management of long-term conditions, regardless of age, sex, education, marital status, employment status, or income and who had one or more concurrent long-term conditions (i.e. multimorbidity).	clients or patients, carers, any age	clinical	chronic disease	any disease	Automated telephone communication systems (ATCS) incorporate a specialised computer technology platform to deliver voice messages and collect information from consumers using either touch-tone telephone keypads or voice recognition software. Unidirectional ATCS: non-interactive ATCS enabling one-way voice communication. Interactive ATCS: systems that enable two-way, real-time communication, such …	text message reminder, short message, email alert, voice message	any interactive voice response	interactive voice response	any	ususal care with computerised reminders, self-help intervention (booklet), no intervention	digital	health care	preventing disease and managing long-term conditions	disease management and monitoring, disease prevention and health promotion	treatment	disease monitoring	48	3	20	23	2	yes	yes	text-based	yes	English, Deutsch, Español, فارسی ,Français, 日本語, 한국어, Bahasa Malaysia, Polski, Русский, ภาษาไทย, 简体中文, 繁體中文	13	61	news, twitter, facebook	0	6	0	25	0	4
	multiple	mixed	79	Raman	2017	Australia	Australia	Raman, 2017	Different methods and settings for glucose monitoring for gestational diabetes during pregnancy	The objective of this review is to compare the effects of different methods and settings for glucose monitoring for women with GDM on maternal and fetal, neonatal, child and adult outcomes, and use and costs of health care	systematic review	yes	11	women of any age, gestation and parity, diagnosed with GDM during their current pregnancy, as defined by individual trialists and excluded women with previously diagnosed type 1 or type 2 diabetes	clients or patients, any age	clinical	gestational diabetes mellitus (GDM)	endocrine	different methods (including timings and frequencies) or settings, or both, for blood glucose monitoring.	website, email, internet programme, SMS/text message	any	any	any	standard care	not digital	health care	glucose monitoring for gestational diabetes during pregnancy	disease management and monitoring	treatment	disease monitoring	16	0	0	3	13	yes	yes	text-based	yes	English, Deutsch, Español, فارسی, Français, Bahasa Malaysia, 简体中文, 繁體中文	8	21	policy source, twitter, facebook	2	0	0	21	0	10
	multiple	mixed	80	Reeves	2017	Canada	North America	Reeves, 2017	Interprofessional collaboration to improve professional practice and healthcare outcomes	To assess the impact of practice-based interventions designed to improve interprofessional collaboration (IPC) amongst health and social care professionals, compared to usual care or to an alternative intervention, on at least one of the following primary outcomes: patient health outcomes, clinical process or efficiency outcomes or secondary outcomes (collaborative behaviour).	systematic review	no	9	any type of health and social care professional (e.g. chiropodists or podiatrists, complementary therapists, dentists, dietitians, doctors or physicians, hygienists, midwives, nurses, occupational therapists, pharmacists, physiotherapists, psychologists, psychotherapists, radiographers, social workers, or speech therapists).	healthcare professionals	NA	NA	NA	any practice-based intervention with an explicit objective of improving collaboration between two or more health or social care professionals. We used the following criterion to include interventions: Evaluations of a practice-based IPC intervention, where the study explicitly noted an objective to improve collaboration amongst two or more types of health or social care professionals. Other terms…	video conference consultations	any	any	any	specific team performance profile Info, usual care (audio conferencing)	not digital	health care	improve interprofessional collaboration amongst health and social care professionals	communication between healthcare professionals	management	support systems	8	0	0	5	3	yes	yes	text-based	yes	English, Español, فارسی, Polski, Русский	5	95	news, twitter, facebook	0	2	0	129	0	2
	single	all	81	Roberts	2021	UK	Europe	Roberts, 2021	Video games for people with schizophrenia	To review the effects of video games (alone or as an additional intervention) compared to standard care alone or other interventions including, but not limited to, cognitive remediation or cognitive behavioural therapy for people with schizophrenia or schizophrenia-like illnesses.	systematic review	yes	7	participants with schizophrenia or related disorders alongside adults with schizophrenia. However, we excluded any trial that involved 'young people at risk of psychosis', as these people do not have psychosis.	clients or patients, adults	clinical	schizophrenia	brain	commercial video games, played alone, co-operatively, or competitively, using a console (e.g. Xbox, Playstation), computer, or mobile phone and any intervention that called itself a 'video' or 'computer' game.	video game: non-exergame and exergame (e.g. commercially available arcade and puzzle video games, visuospatial puzzle games, clue-gathering mystery games)	any virtual reality	virtual reality	any	cognitive remediation, standard care, non-exergames	digital	health care	cognitive remediation or cognitive behavioural therapy for people with schizophrenia	cognitive training, disease treatment	treatment	therapy	10	0	0	6	4	yes	yes	text-based	yes	English, Español, فارسی, Français, Hrvatski, 日本語, Bahasa Malaysia, Polski, Русский, 简体中文	10	27	twitter, facebook	0	0	0	43	0	4
	single	all	82	Sawmynaden	2012	UK	Europe	Sawmynaden, 2012	Email for the provision of information on disease prevention and health promotion	To assess the effects of email for the provision of information on disease prevention and health promotion, compared to standard mail or usual care, on outcomes for healthcare professionals, patients and caregivers, and health services, including harms.	systematic review	yes	6	all healthcare professionals or associated administrative staff as participants originating the email communication, patients or caregivers as participants receiving the email communication, regardless of age, gender and ethnicity and participants copied into the email communication	clients or patients, carers, healthcare professionals, any age	clinical	any	any disease	email is used by healthcare professionals for providing information to patients or caregivers on disease prevention and health promotion. We included interventions that use email for providing disease prevention and health promotion-related information, such as smoking cessation information, immunisation information, public health education, and invitations or reminders for a preventive health ch…	email	any	email	any	standard mail, usual care	not digital	health care	provision of information on disease prevention and health promotion	disease prevention and health promotion	health promotion or disease prevention	health education	6	0	0	0	6	yes	yes	text-based	yes	English, Deutsch, Español, Français, Hrvatski	5	22	blogs, twitter	0	0	2	12	0	0
	single	all	83	Shojania	2009	Canada	North America	Shojania, 2009	The effects of on‐screen, point of care computer reminders on processes and outcomes of care	To evaluate the effects on processes and outcomes of care attributable to on-screen computer reminders delivered to clinicians at the point of care.	systematic review	no	28	the majority of participants (> 50%) consisted of physicians or physician trainees; we excluded studies that primarily targeted dentists, pharmacists, nurses, or other health professionals	healthcare professionals	NA	NA	NA	on-screen computer reminders: Patient or encounter specific information that is provided via a computer console (either visually or audibly) and intended to prompt a healthcare professional to recall information usually encountered through their general medical education, in the medical records or through interaction with peers, and so remind them to perform or avoid some action to aid individual…	visual or audio reminders	not mobile	computer	computer	Usual care or co-intervention	not digital	health care	reminders to improve care and health via decision support for clinicians	decision support	management	support systems	6	0	1	5	0	yes	yes	text-based	yes	English, Español, فارسی, Français, Русский, 简体中文	6	31	news, blogs, policy sources, twitter	3	1	2	1	0	0
	multiple	all	84	Simon	2021	UK	Europe	Simon, 2021	Internet‐based cognitive and behavioural therapies for post‐traumatic stress disorder (PTSD) in adults	To assess the effects of internet-based cognitive and behavioural therapy (I-C/BT) for post-traumatic stress disorder (PTSD) in adults.	systematic review	yes	13	Adults, 16 years of age or older. We did not consider I-C/BT interventions for children under the age of 16 years for this review. We applied no restrictions on gender or ethnicity	clients or patients, any age	clinical	post-traumatic stress disorder (PTSD)	brain	Internet program based on trauma-focused CBT	internet/online programme, emails, online platform, website, app (via App Store and Google Play Store), video clip	any	any internet-based	any	wait list, usual PTSD care, delayed treatment	not digital	health care	cognitive and behavioural therapies for posttraumatic stress disorder	disease treatment	treatment	therapy	13	0	0	1	12	yes	yes	text-based	yes	English, Español, فارسی, Français, 日本語, Bahasa Malaysia, Polski, Русский, 繁體中文	9	38	blogs, twitter, facebook, wikipedia	0	0	2	42	0	2
	single	all	85	Smith	2015	UK	Europe	Smith, 2015	Mobile phone‐based interventions for improving contraception use	To assess the effects of mobile phone-based interventions for improving contraception use.	systematic review	no	5	men or women of reproductive age who were users or potential users of contraceptive methods. We included studies in all settings	clients or patients, any age	any	reproductive	genitourinary	any type of client-provider intervention delivered by mobile phone designed to improve use of contraception. Interventions aimed at mobile phone users delivered by mobile phone that included some degree of automation, for example, text message, voice message and applications. We excluded trials in which mobile phones were used for two-way voice communication (as a phone) alone.	text message, voice message	mobile	mobile phone	mobile phone	routine/standard care	not digital	health care	improving contraception use	sexual health	health promotion or disease prevention	health education	5	1	2	1	1	yes	yes	text-based	yes	English, Español, فارسی	3	20	blogs, twitter, facebook	0	0	2	12	0	1
	multiple	mixed	86	Smith	2023	UK	Europe	Smith, 2023	Digital technology for monitoring adherence to inhaled therapies in people with cystic fibrosis	To assess the effects of using digital technology to monitor adherence to inhaled therapies and health status in adults and children with cystic fibrosis (CF).	systematic review	no	2	Adults and children with cystic fibrosis (CF) diagnosed via sweat testing, genetic testing, or both, and of any disease severity	clients or patients, any age	clinical	cystic fibrosis (CF)	genetic	any form of digital technology for monitoring adherence to inhaled therapies (including antibiotics, bronchodilators, mucolytics, and deoxyribonuclease (DNase) delivered via any device). Eligible technologies included: web applications, mobile phones, chipped or data-tracking nebulisers, text messaging and email reminders, calendar reminders, and selfmanagement applications.	digital platform (website and smartphone app)	any	any	any	usual care	not digital	health care	monitoring adherence to inhaled therapies	medication/therapy adherence	treatment	adherence	7	0	4	3	0	yes	yes	text-based	yes	English, Español, فارسی, Français, 简体中文, 繁體中文	6	1	twitter	0	0	0	2	0	0
	multiple	all	87	Stevenson	2019	Australia	Australia	Stevenson, 2019	eHealth interventions for people with chronic kidney disease	This review aims to evaluate the benefits and harms of using eHealth interventions to change health behaviours in people with chronic kidney disease (CKD).	systematic review	yes	43	Adults and children who have been diagnosed with chronic kidney disease (CKD) (i.e. predialysis, dialysis and kidney transplant recipients) were included. Diagnosis of CKD is defined by estimated GFR (eGFR) < 60 mL/min or, eGFR < 90 mL/min with albuminuria or haematuria, for at least three months or as defined using other clinically indicated criteria.	clients or patients, any age	clinical	chronic kidney disease	genitourinary	eHealth technologies to promote behaviour change in CKD. eHealth technologies include: Telephone and Telehealth, Mobile phone (including applications available on these devices), Computers and tablets (including applications available on these devices), Personal Digital Assistants, Internet (including e-mail), Electronic transmission (e.g. using technologies such as Bluetooth), Social Media, Elec…	call, video monitoring, teleconferencing, app, text message, email, website, DVD	any	any	any	standard care	not digital	health care	improve patient access to relevant health information, enhance the quality of healthcare and encourage the adoption of healthy behaviours	disease management and monitoring	health promotion or disease prevention	health education	3	0	0	2	1	yes	yes	text-based	yes	English, Deutsch, Español, فارسی, Français, 日本語 , Bahasa Malaysia, Polski, Português, Русский, ภาษาไทย, 简体中文, 繁體中文	13	19	twitter, facebook, wikipedia	0	0	0	28	0	3
	single	all	88	Tailor	2022	UK	Europe	Tailor, 2022	Binocular versus standard occlusion or blurring treatment for unilateral amblyopia in children aged threeto eight years	To determine whether binocular treatments in children, aged three to eight years, with unilateral amblyopia result in better visual outcomes than conventional patching or pharmacological blurring treatment	systematic review	no	1	participants between the ages of three and eight years old with unilateral amblyopia, defined as BCVA worse than 0.200 logMAR in the amblyopic eye, and BCVA 0.200 logMAR or better in the fellow eye, in the presence of an amblyogenic risk factor, such as anisometropia, strabismus, or both. In practice, an interocular difference in visual acuity of 0.200 logMAR or greater is usually required for a …	clients or patients, children	clinical	visual	brain	any type of binocular viewing intervention; these could have been delivered on different devices, including computer monitors viewed with LCD shutter glasses; hand-held screens, including mobile phone screens with lenticular prism overlay; or virtual reality displays.	iPad game	any virtual reality	virtual reality	tablet	conventional treatment	not digital	health care	binocular treatments in children	disease treatment	treatment	therapy	4	0	3	1	0	yes	yes	text-based	yes	English, Español, فارسی, Français, Hrvatski, 한국어, Bahasa Malaysia, 简体中文, 繁體中文	9	19	blogs, twitter, wikipedia	0	0	1	12	0	0
	single	all	89	Tan	2012	Australia	Australia	Tan , 2012	Telemedicine for the support of parents of high‐risk newborn infants	To evaluate if the use of telemedicine technology to support families of newborn infants receiving intensive care affects the length of hospital stay and parental/family satisfaction	systematic review	yes	1	Parents or caretakers of high-risk newborn infants receiving intensive care (not depending on the distance from the NICU).	clients or patients, any age	any	stress	brain	Telemedicine technology focused on education and support to the parents or caretakers of newborn infants receiving intensive care.	telemedicine application with video conferencing	any	any	any	standard neonatal care	not digital	health care	support families of newborn infants receiving intensive care	maternity/neonatal care	health promotion or disease prevention	health education	1	0	0	0	1	yes	yes	text-based	yes	English, Deutsch, Español, فارسی, Français, 日本語, Bahasa Malaysia, Русский, ภาษาไทย	9	1	facebook	0	0	0	0	0	1
	multiple	all	90	Taylor	2017	Singapore	Asia	Taylor, 2017	Internet‐based interventions for smoking cessation	To determine the effectiveness of Internet-based interventions for smoking cessation, whether intervention effectiveness is altered by tailoring or interactive features, and if there is a difference in effectiveness between adolescents, young adults, and adults	systematic review	yes	67	Current smokers, with no exclusions by age, gender, ethnicity, language spoken or health status. We analyse studies in adolescents and young adults separately from the studies in adults, as both subgroups have particular needs which warrant separate investigation.	clients or patients, any age	clinical	substance misuse	brain	Internet intervention was evaluated with an additional behavioural intervention/support component, or delivered alongside pharmacotherapy such as nicotine replacement therapy (NRT), bupropion or varenicline.	website, email (e.g. letter or reminder), Facebook page, Twitter, WeChat, online forum, chat room, internet-based three-dimensional face age progression simulation software package, video message, SMS, programme, app	any	any internet-based	any	non-active control (printed self-help guides or usual care), active control (more intensive than usual care or self-help only), internet intervention alone or plus behavioural support	digital	health care	smoking cessation	smoking	health promotion or disease prevention	lifestyle monitoring	6	0	4	2	0	yes	yes	text-based	yes	English, Deutsch, Español, فارسی, Français, Hrvatski, Bahasa Malaysia, Polski, Русский, ภาษาไทย, 简体中文, 繁體中文	12	70	blogs, policy sources, twitter, facebook, wikipedia	3	0	4	57	0	2
	multiple	all	91	Thabrew	2018	New Zealand	Australia	Thabrew, 2018	E‐Health interventions for anxiety and depression in children and adolescents with long‐term physical conditions	To assess the effectiveness of e-health interventions in comparison with attention placebos, psychological placebos, treatment as usual, waiting-list controls, or non-psychological treatments for treating anxiety and depression in children and adolescents with long-term physical conditions	systematic review	yes	5	children and adolescents aged 0 to 18 years (or those that had at least 80% of the sample within this age range). Participants had any single or mixed long-term physical condition of more than three-months' duration, and measurable symptoms of anxiety, depression, or subthreshold depression. Symptoms of anxiety and depression were assessed using patient or clinician-administered validated rating …	clients or patients, children	clinical	anxiety disorder	brain	any e-health intervention that had measured changes in anxiety or depression, and that had been tested in children and adolescents with long-term conditions. These may have been delivered via the Internet (e.g. static or interactive websites, automated emails, or web-based applications), mobile telephones (e.g. automated phone calls or short text messages), or smartphones (e.g. mobile websites or…	multimedia programme, interactive website	any	any internet-based	any	placebo, internet education programme, computer disk (CD) with relaxation instructions	digital	health care	treating anxiety and depression in children and adolescents with long-term physical conditions	disease treatment	treatment	therapy	6	0	0	1	5	yes	yes	text-based	yes	English, Deutsch, Español, فارسی, Français, Bahasa Malaysia, Português, Русский, ภาษาไทย, 简体中文	10	101	blogs, policy sources, twitter, facebook, video uploader	2	0	1	140	0	4
	multiple	mixed	92	Treanor	2016	UK	Europe	Treanor, 2016	Non‐pharmacological interventions for cognitive impairment due to systemic cancer treatment	To evaluate the cognitive effects, non-cognitive effects, duration and safety of non-pharmacological interventions among cancer patients targeted at maintaining cognitive function or ameliorating cognitive impairment as a result of cancer or receipt of systemic cancer treatment (i.e. chemotherapy or hormonal therapies in isolation or combination with other treatments).	systematic review	yes	5	patients diagnosed during adulthood (aged 16 years and older) with any tumour type, with exceptions noted under exclusion criteria; patients who received previous systemic treatment (i.e. chemotherapy or hormonal therapies) in isolation or in combination with other treatments; patients who received hormone therapy for prophylactic purposes following the treatment of their cancer; patients from co…	clients or patients, any age	clinical	cancer	cancer	nonpharmacological interventions (including cognitive rehabilitation, physical activity and meditative/relaxation activities) in order to maintain cognitive function or improve cognitive impairment in patients treated with systemic therapies for cancer	online cognitive training programme	any	any internet-based	any	Wait-list control	not digital	health care	maintaining cognitive function or ameliorating cognitive impairment as a result of cancer	cognitive training	treatment	therapy	4	0	0	4	0	yes	yes	text-based	yes	English, Deutsch, Español, فارسی, Français, Bahasa Malaysia, Polski, Русский	8	15	blogs, twitter	0	0	1	14	0	0
	single	all	93	Välimäki	2014	Finland	Europe	Välimäki, 2014	Virtual reality for treatment compliance for people with serious mental illness	To investigate the effects of virtual reality to support treatment compliance in people with serious mental illness.	systematic review	yes	3	Adults, however defined, with schizophrenia or related disorders, including schizophreniform disorder, schizoaffective disorder and delusional disorder, again, by any means of diagnosis. We included only trials where the majority of participants had a diagnosis of schizophrenia.	clients or patients, adults	clinical	schizophrenia	brain	virtual reality (VR) = a computerised real-time technology using graphics, sounds and other sensory input, which creates the interactive computermediated world as a therapeutic tool.	virtual reality programme	any virtual reality	virtual reality	any	usual care, social skill training using traditional role-playing	not digital	health care	support treatment compliance	medication/therapy adherence	treatment	adherence	5	0	0	5	0	yes	yes	text-based	yes	English, Español, Français, Hrvatski, 日本語	5	6	twitter	0	0	0	6	0	0
	multiple	all	94	Vaona	2018	Italy	Europe	Vaona, 2018	E‐learning for health professionals	To assess the effects of e-learning programmes versus traditional learning in licensed health professionals for improving patient outcomes or health professionals' behaviours, skills and knowledge.	systematic review	yes	16	licensed health professionals (doctors, nurses and allied health professionals). Excluded: undergraduate students, trainees and residents, or a mix of licensed and unlicensed participants	healthcare professionals	NA	NA	NA	studies assessing e-learning programmes: any intervention distributing and facilitating access to clinical content primarily by the Internet, Extranet or Intranet: webbased tutorials, virtual clinical vignettes, online discussion groups, Internet-mediated videoconferencing, web seminars, emails, podcasts and virtual social networks.	online lecture, chat room, email, website, CD-ROM, teleconferencing, audio-, video- and PowerPoint presentation, interactive online test	any e-learning	any internet-based	any	face-to-face learning, clinical guidelines website and the medical letter subscription, basic life support and defibrillation course, on-site training by PowerPoint	digital	health care	learning for improving patient outcomes or health professionals' behaviours, skills and knowledge	medical training	management	medical training	4	0	0	3	1	yes	yes	text-based	yes	English, Deutsch, Español, فارسی, Français, Bahasa Malaysia, Português, Русский, 简体中文	9	75	news, twitter	0	2	0	98	0	0
	multiple	mixed	95	Vijayaraghavan	2020	USA	North America	Vijayaraghavan, 2020	Interventions to reduce tobacco use in people experiencing homelessness	To assess whether interventions designed to improve access to tobacco cessation interventions for adults experiencing homelessness lead to increased numbers engaging in or receiving treatment, and whether interventions designed to help adults experiencing homelessness to quit tobacco lead to increased tobacco abstinence. To also assess whether tobacco cessation interventions for adults experienci…	systematic review	yes	9	homeless and unstably-housed adults, aged 18 years or older. Participants also had to be tobacco users who may or may not have been motivated to quit at the time of enrolment into the study. We did not classify e-cigarette users as tobacco users for the purposes of this review, but sought to include studies recruiting users of smokeless tobacco, where they existed	clients or patients, adults	clinical	substance misuse	brain	Interventions focused on building capacity for tobacco cessation services (e.g. providing education or training to provide cessation support to staff working with people who are homeless), or improving access to tobacco cessation services in clinical and non-clinical settings for homeless adults; Interventions focused on increasing motivation to quit (e.g. through motivational interviewing or NRT…	voice and text plan with text message	mobile	mobile phone	mobile phone	voice and text plan but no text message, usual care	digital	health care	reduce tobacco use	smoking	health promotion or disease prevention	lifestyle monitoring	3	0	0	1	2	yes	yes	text-based	yes	English, Deutsch, Español, فارسی, Français, 日本語, 한국어, Bahasa Malaysia, 简体中文	9	26	news, twitter, facebook	0	1	0	30	0	1
	single	all	96	Vodopivec‐Jamsek	2012	Slovenia	Europe	Vodopivec‐Jamsek, 2012	Mobile phone messaging for preventive health care	To assess the effects of mobile phone messaging interventions as a mode of delivery for preventive health care, on health status and health behaviour outcomes	systematic review	no	4	all study participants regardless of age, gender and ethnicity, as well as all types and stages of diseases	clients or patients, any age	clinical	any	any disease	interventions using SMS or MMS as a mode of delivery for any type of preventive health care. The messaging needed to be between healthcare provider (either in person or automated) or a 'treatment buddy' (i.e. lay health worker or peer supporter) and participant, regardless of who sent the first message. Interventions e.g. SMS to support antenatal care of healthy pregnant women, current daily smok…	SMS reminder	mobile	mobile phone	mobile phone	no SMS, routine antenatal and perinatal care, waiting list, no self-monitoring	not digital	health care	preventive health care	disease prevention and health promotion	treatment	disease monitoring	7	1	3	1	2	yes	yes	text-based	yes	English, Español, Français	3	33	blogs, policy sources, twitter, google	4	0	1	22	0	0
	single	all	97	Wei	2011	UK	Europe	Wei, 2011	Computer‐assisted versus oral‐and‐written dietary history taking for diabetes mellitus	To assess the effects of computer-assisted versus oral-and-written dietary history taking on patient outcomes for diabetes mellitus.	systematic review	no	1	participants aged 16 years or older at the beginning of the study, who were diagnosed with diabetes mellitus. Exclude: participants suffering from impaired glucose tolerance	clients or patients, any age	clinical	diabetes mellitus	endocrine	Computer-assisted history taking systems (CAHTS) are tools that aim to aid physicians in gathering data from patients to inform a diagnosis, a treatment plan or both. CAHTS can be used by healthcare professionals, or directly by patients, as in the case of pre- or post-consultation interviews	computer-assisted history taking systems	not mobile	computer	computer	more interviewer administered and less computerized assessment	digital	health care	dietary history taking for diabetes management	disease management and monitoring	management	support systems	NA	NA	NA	NA	NA	yes	yes	text-based	yes	English, Español, Français	3	4	twitter, wikipedia	0	0	0	1	0	0
	single	all	98	Whittaker	2019	New Zealand	Australia	Whittaker, 2019	Mobile phone text messaging and app‐based interventions for smoking cessation	To determine whether mobile phone‐based smoking cessation interventions increase smoking cessation rates in people who smoke.	systematic review	yes	26	smokers of any age	clients or patients, any age	clinical	substance misuse	brain	Eligible interventions were those testing any type of predominantly mobile phone‐based programme such as text messages (or smartphone app) for smoking cessation. Interventions: Text messaging alone, Text messaging in addition to other smoking cessation support and Smartphone app	text messages	mobile	mobile phone	mobile phone	minimal support for smoking cessation, other smoking cessation support alone, lower‐intensity support for smoking cessation	not digital	health care	Mobile phone‐based smoking cessation support (mCessation)	smoking	health promotion or disease prevention	lifestyle monitoring	3	0	2	0	1	yes	yes	text-based	yes	English, Deutsch, Español, فارسی , Français, Hrvatski, 日本語, Bahasa Malaysia, Polski, Русский, 简体中文, 繁體中文	12	147	news, blogs, policy sources, twitter, facebook	3	4	5	136	0	4
	multiple	all	99	Wieland	2012	USA	North America	Wieland, 2012	Interactive computer‐based interventions for weight loss or weight maintenance in overweight or obese people	To assess the effects of interactive computer-based interventions for weight loss or weight maintenance in overweight or obese people.	systematic review	yes	18	adult participants who were overweight or obese. Diagnostic criteria for overweight were usually based on the common body mass index (BMI) guidelines for adults, but we did not exclude studies that used other criteria (e.g. 10 pounds overweight).	clients or patients, adults	clinical	obesity	gastrointestinal	computer-based weight loss or weight maintenance programs that require the user to interact directly with the computer	online weight loss programme, email, automated computer programme, interactive website with chat room, online group, message board	not mobile	computer	computer	usual care, educational materials (either online or paper), telephone interventions and in-person interventions	digital	health care	weight loss and weight maintenance in overweight or obese people	disease treatment, disease management and monitoring	health promotion or disease prevention	lifestyle monitoring	5	0	4	1	0	yes	yes	text-based	yes	English, Español, Français, Hrvatski, Bahasa Malaysia, 繁體中文	6	43	blogs, policy sources, twitter, facebook	1	0	1	46	0	7
	multiple	mixed	100	Wong	2023	UK	Europe	Wong, 2023	Digital technology for early identification of exacerbations in people with cystic fibrosis	To evaluate whether digital technology can effectively predict pulmonary exacerbations to allow earlier intervention and improved health outcomes without increasing the burden of treatment in people with CF	systematic review	no	3	adults and children with a confirmed diagnosis of CF via sweat testing or genetic testing (or both) and with any disease severity.	clients or patients, any age	clinical	cystic fibrosis (CF)	genetic	digital technology which was able to: 1. record a change in physiological parameters or record a change in symptoms; and 2. relay the information to the person with CF or their CF team to allow an earlier identification of a respiratory exacerbation	app	any	any	any	usual care	not digital	health care	early detection of infections or clinical worsening	disease management and monitoring	treatment	disease monitoring	7	0	6	1	0	yes	yes	text-based	yes	English, Español, فارسی, Français, 한국어	5	4	twitter	0	0	0	5	0	0
																																													62
[truncated: 13 more columns]

## Sheet: data synthesis
Year	n published			number of included reviews					Review type	n	%		Population by age if consumers	n studies	%		Intervention type	n studies	%		Type of digital device	n studies	%		Outcome type	n studies	%								PLS	n studies		Languages PLS	n studies		Type of channel	n studies
2004	0			100					Systematic review	97	97		any adults or children	44	44		any mobile or not mobile	70	70		mobile phone (e.g. mobile phone, smartphone, videophone, telephone, cellphone)	16	16		health care	100	100								Yes	100		NA	0
2005	1								Rapid review	2	2		only adults	36	36		only mobile	21	21		wearable	1	1		public health	0	0		Health focus	n studies					No	0		English	100		former Twitter	99
2006	0												only children	6	6		only not mobile	9	9		tablet	4	4		sum	100	100		treatment	56								German	54		Facebook	69
2007	0												sum	86	86		sum	100	100		computer	10	10						health promotion and disease prevention	27					PLS_OA			Spanish	100
2008	0				Intervention	n studies			Overview of reviews	1	1														Outcome focus		n studies		management	17					Yes	100		Arabic	72		Blogs	48
2009	1				single intervention	25			sum	100	100		Population by health if consumers (clients, patients or carers)	n studies	%		Comparison type	n studies	%		any device	73	73		treatment	therapy	17		sum	100					No	0		French	88		Policy	40
2010	2				multiple intervention	75							any clinical or healthy	16	16		no comparison	3	3		sum	104	104			disease management or monitoring	23											Croatian	33		News	33
2011	3				all digital	62			MA conducted	n	%		only healthy	2	2		at least one digital	40	40							adherence	9								PLS translation			Japanese	51		Wikipedia	30
2012	8				digital and non digital	38			Yes	69	69		only clinical	68	68		all not digital	57	57							rehabilitation	7								Yes	100		South Korean	24		Google+	6
2013	7				sum	125			No	31	31		sum	86	86		sum	100	100							sum	56								No	0		Malay	69		Peer reviews	0
2014	7								sum	100	100																											Thai	25		Weibo	0
2015	9		Region	n studies									Disease group or clinical focus if healthy	n studies	%		Population by type	n studies	%																PLS languages			Tamil	8		Syllabi	0
													brain	34	34																										F1000	0
2016	7		Europe	61									any disease	16	16		consumers (clients, patients or carers)	86	86																n min	3		Polish	27		LinkedIn	0
2017	9		Australia	21					Primary studies in review	n studies			respiratory	13	13		healthcare professionals	16	16																n max	14		Portuguese	13		Reddit	0			Total number of mentions
2018	4		North America	13					n min	1			genitourinary	9	9										health promotion and disease prevention	health education	17											Russian	52		Q&A	0
2019	8		Africa	2					n max	132			cardiovascular	4	4		sum	102								lifestyle monitoring	10								PLS type			simple Chinese	45		Youtube	3		former Twitter	4044
2020	16		Asia	3									endocrine	3	3											sum	27								text-based	100		traditional Chinese	40		Pinterest	0		Facebook	186
2021	12		sum	100									gastrointestinal	3	3										management	support systems	11								graphic-based	0		Total translations	801		Patent	1		news	180
2022	3												genetic	2	2											medical training	3								video-based	0		Comparison	801		Total	329		blogs	87
2023	3												cancer	1	1											patient management via electronic health records	3																	policy	77
sum	100												infectious	1	1											sum	17																	Wikipedia	74
													other in <10 reviews	23																														Google+	9
																																												Youtube	3
													NA (only healthcare professionals)	14	14																													patents	1
													sum	100	18
